# Supplementary material for: The effects of Pinus sylvestris L. geographical origin on the community and co-occurrence of fungal and bacterial endophytes in a common garden experiment
Source: Microbiol Spectr. 2024 Sep 9;12(10):e00807-24. doi: 10.1128/spectrum.00807-24 (PMC11448405; doi:10.1128/spectrum.00807-24)
Supplement: Table S3 — Molecular identification of endophytic fungi at a 97% sequence identity level in this study. [file spectrum.00807-24-s0002.xlsx]

## Sheet: Sheet1
Supplementary Table S3. Molecular identification of endophytic fungi at a 97% sequence identity level in this study.
OTUs	ENA accession No.	Kingdom	Phylum	Class	Order	Family	Genus
OTU1	OY843772	Fungi	Ascomycota	Archaeorhizomycetes	Archaeorhizomycetales	Archaeorhizomycetaceae	Archaeorhizomyces
OTU2	OY843773	Fungi	Basidiomycota	Agaricomycetes	Trechisporales	Hydnodontaceae	Luellia
OTU3	OY843774	Fungi	Basidiomycota	Agaricomycetes	Trechisporales	Hydnodontaceae	Luellia
OTU4	OY843775	Fungi	Ascomycota	Archaeorhizomycetes	Archaeorhizomycetales	Archaeorhizomycetaceae	Archaeorhizomyces
OTU5	OY843776	Fungi	Ascomycota	Leotiomycetes	Helotiales	Vibrisseaceae	Phialocephala
OTU6	OY843777	Fungi	Basidiomycota	Agaricomycetes	Boletales	Boletaceae	Imleria
OTU7	OY843778	Fungi	Ascomycota	Archaeorhizomycetes	Archaeorhizomycetales	Archaeorhizomycetaceae	Archaeorhizomyces
OTU8	OY843779	Fungi	Basidiomycota	Agaricomycetes	Trechisporales	Hydnodontaceae	Luellia
OTU9	OY843780	Fungi	Ascomycota	Archaeorhizomycetes	Archaeorhizomycetales	Archaeorhizomycetaceae	Archaeorhizomyces
OTU10	OY843781	Fungi	Ascomycota	Archaeorhizomycetes	Archaeorhizomycetales	Archaeorhizomycetaceae	Archaeorhizomyces
OTU11	OY843782	Fungi	Basidiomycota	Agaricomycetes	Thelephorales	Thelephoraceae	Tomentella
OTU12	OY843783	Fungi	Basidiomycota	Agaricomycetes	Thelephorales	Thelephoraceae	Tomentellopsis
OTU13	OY843784	Fungi	Basidiomycota	Agaricomycetes	Trechisporales	Hydnodontaceae	Luellia
OTU14	OY843785	Fungi	Basidiomycota	Agaricomycetes	Atheliales	Atheliaceae	Tylospora
OTU15	OY843786	Fungi	Basidiomycota	Agaricomycetes	Russulales	Russulaceae	Russula
OTU16	OY843787	Fungi	Basidiomycota	Agaricomycetes	Russulales	Russulaceae	Boidinia
OTU17	OY843788	Fungi	Basidiomycota	Agaricomycetes	Russulales	Russulaceae	Russula
OTU18	OY843789	Fungi	Ascomycota	Archaeorhizomycetes	Archaeorhizomycetales	Archaeorhizomycetaceae	Archaeorhizomyces
OTU19	OY843790	Fungi	Ascomycota	Archaeorhizomycetes	Archaeorhizomycetales	Archaeorhizomycetaceae	Archaeorhizomyces
OTU20	OY843791	Fungi	Ascomycota	Leotiomycetes	Helotiales	Helotiales_fam_Incertae_sedis	Leptodontidium
OTU21	OY843792	Fungi	Basidiomycota	Agaricomycetes	Trechisporales	Hydnodontaceae	Trechispora
OTU22	OY843793	Fungi	Basidiomycota	Agaricomycetes	Trechisporales	Hydnodontaceae	Luellia
OTU23	OY843794	Fungi	Basidiomycota	Agaricomycetes	Russulales	Russulaceae	Russula
OTU24	OY843795	Fungi	Basidiomycota	Agaricomycetes	Thelephorales	Thelephoraceae	Tomentella
OTU25	OY843796	Fungi	Ascomycota	Dothideomycetes	Venturiales	Venturiaceae
OTU26	OY843797	Fungi	Basidiomycota	Agaricomycetes	Thelephorales	Thelephoraceae	Pseudotomentella
OTU27	OY843798	Fungi	Ascomycota	Leotiomycetes	Helotiales	Helotiaceae	Meliniomyces
OTU28	OY843799	Fungi	Basidiomycota	Agaricomycetes	Agaricales
OTU29	OY843800	Fungi	Ascomycota	Leotiomycetes	Helotiales	Hyaloscyphaceae	Hyaloscypha
OTU30	OY843801	Fungi	Basidiomycota	Agaricomycetes	Atheliales	Atheliaceae	Piloderma
OTU31	OY843802	Fungi	Ascomycota	Leotiomycetes	Helotiales
OTU32	OY843803	Fungi	Ascomycota	Archaeorhizomycetes	Archaeorhizomycetales	Archaeorhizomycetaceae	Archaeorhizomyces
OTU33	OY843804	Fungi	Basidiomycota	Agaricomycetes	Atheliales	Atheliaceae
OTU34	OY843805	Fungi	Basidiomycota	Agaricomycetes	Trechisporales	Hydnodontaceae	Trechispora
OTU35	OY843806	Fungi	Basidiomycota	Agaricomycetes	Agaricales	Cortinariaceae	Cortinarius
OTU36	OY843807	Fungi	Ascomycota	Leotiomycetes	Helotiales
OTU37	OY843808	Fungi	Basidiomycota	Agaricomycetes	Russulales	Russulaceae	Lactarius
OTU38	OY843809	Fungi	Basidiomycota	Agaricomycetes	Boletales	Boletaceae	Tylopilus
OTU39	OY843810	Fungi	Basidiomycota	Agaricomycetes	Thelephorales	Thelephoraceae	Tomentella
OTU40	OY843811	Fungi	Basidiomycota	Agaricomycetes	Trechisporales	Hydnodontaceae	Trechispora
OTU41	OY843812	Fungi	Ascomycota	Archaeorhizomycetes	Archaeorhizomycetales	Archaeorhizomycetaceae	Archaeorhizomyces
OTU42	OY843813	Fungi	Ascomycota	Leotiomycetes	Helotiales	Helotiales_fam_Incertae_sedis	Leptodontidium
OTU43	OY843814	Fungi	Ascomycota	Leotiomycetes	Helotiales	Helotiaceae	Meliniomyces
OTU44	OY843815	Fungi	Basidiomycota	Agaricomycetes	Atheliales	Atheliaceae	Piloderma
OTU45	OY843816	Fungi	Basidiomycota	Agaricomycetes	Trechisporales	Hydnodontaceae	Luellia
OTU46	OY843817	Fungi	Basidiomycota	Agaricomycetes	Trechisporales	Hydnodontaceae	Trechispora
OTU47	OY843818	Fungi	Ascomycota	Archaeorhizomycetes	Archaeorhizomycetales	Archaeorhizomycetaceae	Archaeorhizomyces
OTU48	OY843819	Fungi	Basidiomycota	Agaricomycetes	Boletales	Boletaceae	Imleria
OTU49	OY843820	Fungi	Ascomycota	Leotiomycetes	Helotiales	Hyaloscyphaceae	Hyaloscypha
OTU50	OY843821	Fungi	Basidiomycota	Agaricomycetes	Trechisporales	Hydnodontaceae
OTU51	OY843822	Fungi	Mortierellomycota	Mortierellomycetes	Mortierellales	Mortierellaceae	Mortierella
OTU52	OY843823	Fungi	Basidiomycota	Agaricomycetes	Agaricales	Omphalotaceae	Gymnopus
OTU53	OY843824	Fungi	Ascomycota	Pezizomycetes	Pezizales	Discinaceae	Hydnotrya
OTU54	OY843825	Fungi	Basidiomycota	Agaricomycetes	Trechisporales	Hydnodontaceae	Trechispora
OTU55	OY843826	Fungi	Ascomycota	Sordariomycetes	Sordariales	Cephalothecaceae
OTU56	OY843827	Fungi	Ascomycota	Archaeorhizomycetes	Archaeorhizomycetales	Archaeorhizomycetaceae	Archaeorhizomyces
OTU57	OY843828	Fungi	Basidiomycota	Agaricomycetes	Polyporales	Hyphodermataceae	Hyphoderma
OTU58	OY843829	Fungi	Ascomycota	Leotiomycetes	Helotiales	Hyaloscyphaceae	Hyaloscypha
OTU59	OY843830	Fungi	Ascomycota	Leotiomycetes	Helotiales
OTU60	OY843831	Fungi	Basidiomycota	Agaricomycetes	Trechisporales	Hydnodontaceae	Trechispora
OTU61	OY843832	Fungi	Ascomycota	Archaeorhizomycetes	Archaeorhizomycetales	Archaeorhizomycetaceae	Archaeorhizomyces
OTU62	OY843833	Fungi	Basidiomycota	Agaricomycetes	Agaricales	Strophariaceae	Galerina
OTU63	OY843834	Fungi	Ascomycota	Archaeorhizomycetes	Archaeorhizomycetales	Archaeorhizomycetaceae	Archaeorhizomyces
OTU64	OY843835	Fungi	Basidiomycota	Agaricomycetes	Boletales	Boletaceae	Xerocomellus
OTU65	OY843836	Fungi	Basidiomycota	Agaricomycetes	Agaricales	Hygrophoraceae	Hygrophorus
OTU66	OY843837	Fungi	Ascomycota	Leotiomycetes	Helotiales	Myxotrichaceae	Oidiodendron
OTU67	OY843838	Fungi	Basidiomycota	Agaricomycetes
OTU68	OY843839	Fungi	Basidiomycota	Agaricomycetes	Trechisporales	Hydnodontaceae	Luellia
OTU69	OY843840	Fungi	Ascomycota	Sordariomycetes	Hypocreales	Nectriaceae	Ilyonectria
OTU70	OY843841	Fungi	Basidiomycota	Agaricomycetes	Agaricales
OTU71	OY843842	Fungi	Ascomycota	Archaeorhizomycetes	Archaeorhizomycetales	Archaeorhizomycetaceae	Archaeorhizomyces
OTU72	OY843843	Fungi	Basidiomycota	Agaricomycetes	Boletales	Boletaceae	Imleria
OTU73	OY843844	Fungi	Basidiomycota	Agaricomycetes	Atheliales	Atheliaceae
OTU74	OY843845	Fungi	Basidiomycota	Agaricomycetes	Russulales	Russulaceae	Lactarius
OTU75	OY843846	Fungi	Ascomycota	Leotiomycetes	Helotiales
OTU76	OY843847	Fungi	Basidiomycota	Agaricomycetes
OTU77	OY843848	Fungi	Ascomycota	Archaeorhizomycetes	Archaeorhizomycetales	Archaeorhizomycetaceae	Archaeorhizomyces
OTU78	OY843849	Fungi	Ascomycota	Pezizomycetes	Pezizales	Sarcoscyphaceae	Desmazierella
OTU79	OY843850	Fungi	Basidiomycota	Agaricomycetes	Trechisporales
OTU80	OY843851	Fungi	Basidiomycota	Agaricomycetes	Agaricales	Omphalotaceae	Gymnopus
OTU81	OY843852	Fungi	Basidiomycota	Agaricomycetes
OTU82	OY843853	Fungi	Basidiomycota	Tremellomycetes	Trichosporonales	Trichosporonaceae	Apiotrichum
OTU83	OY843854	Fungi	Ascomycota	Archaeorhizomycetes	Archaeorhizomycetales	Archaeorhizomycetaceae	Archaeorhizomyces
OTU84	OY843855	Fungi	Basidiomycota	Agaricomycetes
OTU85	OY843856	Fungi	Basidiomycota	Agaricomycetes	Agaricomycetes_ord_Incertae_sedis	Agaricomycetes_fam_Incertae_sedis	Xenasmatella
OTU86	OY843857	Fungi	Ascomycota	Dothideomycetes	Botryosphaeriales	Botryosphaeriaceae	Diplodia
OTU87	OY843858	Fungi	Basidiomycota	Agaricomycetes	Hymenochaetales	Hymenochaetales_fam_Incertae_sedis	Peniophorella
OTU88	OY843859	Fungi	Basidiomycota	Agaricomycetes	Trechisporales	Hydnodontaceae	Luellia
OTU89	OY843860	Fungi	Ascomycota	Archaeorhizomycetes	Archaeorhizomycetales	Archaeorhizomycetaceae	Archaeorhizomyces
OTU90	OY843861	Fungi	Ascomycota	Archaeorhizomycetes	Archaeorhizomycetales	Archaeorhizomycetaceae	Archaeorhizomyces
OTU91	OY843862	Fungi	Ascomycota	Archaeorhizomycetes	Archaeorhizomycetales	Archaeorhizomycetaceae	Archaeorhizomyces
OTU92	OY843863	Fungi	Ascomycota	Archaeorhizomycetes	Archaeorhizomycetales	Archaeorhizomycetaceae	Archaeorhizomyces
OTU93	OY843864	Fungi	Ascomycota	Archaeorhizomycetes	Archaeorhizomycetales	Archaeorhizomycetaceae	Archaeorhizomyces
OTU94	OY843865	Fungi	Ascomycota	Leotiomycetes	Helotiales	Vibrisseaceae	Phialocephala
OTU95	OY843866	Fungi	Ascomycota	Archaeorhizomycetes	Archaeorhizomycetales	Archaeorhizomycetaceae	Archaeorhizomyces
OTU96	OY843867	Fungi	Basidiomycota	Agaricomycetes	Cantharellales	Ceratobasidiaceae
OTU97	OY843868	Fungi	Ascomycota	Archaeorhizomycetes	Archaeorhizomycetales	Archaeorhizomycetaceae	Archaeorhizomyces
OTU98	OY843869	Fungi	Basidiomycota	Agaricomycetes	Auriculariales
OTU99	OY843870	Fungi	Ascomycota	Archaeorhizomycetes	Archaeorhizomycetales	Archaeorhizomycetaceae	Archaeorhizomyces
OTU100	OY843871	Fungi
OTU101	OY843872	Fungi	Basidiomycota	Agaricomycetes	Russulales	Russulaceae	Lactarius
OTU102	OY843873	Fungi	Ascomycota	Eurotiomycetes	Chaetothyriales	Herpotrichiellaceae	Cladophialophora
OTU103	OY843874	Fungi	Ascomycota	Archaeorhizomycetes	Archaeorhizomycetales	Archaeorhizomycetaceae	Archaeorhizomyces
OTU104	OY843875	Fungi	Ascomycota	Archaeorhizomycetes	Archaeorhizomycetales	Archaeorhizomycetaceae	Archaeorhizomyces
OTU105	OY843876	Fungi	Ascomycota	Dothideomycetes	Venturiales	Venturiaceae
OTU106	OY843877	Fungi	Ascomycota	Leotiomycetes	Helotiales
OTU107	OY843878	Fungi	Basidiomycota	Agaricomycetes	Russulales	Russulaceae	Boidinia
OTU108	OY843879	Fungi	Ascomycota	Archaeorhizomycetes	Archaeorhizomycetales	Archaeorhizomycetaceae	Archaeorhizomyces
OTU109	OY843880	Fungi	Ascomycota	Leotiomycetes	Helotiales	Dermateaceae
OTU110	OY843881	Fungi	Ascomycota	Leotiomycetes	Helotiales
OTU111	OY843882	Fungi	Ascomycota	Archaeorhizomycetes	Archaeorhizomycetales	Archaeorhizomycetaceae	Archaeorhizomyces
OTU112	OY843883	Fungi	Ascomycota	Archaeorhizomycetes	Archaeorhizomycetales	Archaeorhizomycetaceae	Archaeorhizomyces
OTU113	OY843884	Fungi	Ascomycota	Archaeorhizomycetes	Archaeorhizomycetales	Archaeorhizomycetaceae	Archaeorhizomyces
OTU114	OY843885	Fungi	Ascomycota	Archaeorhizomycetes	Archaeorhizomycetales	Archaeorhizomycetaceae	Archaeorhizomyces
OTU115	OY843886	Fungi	Ascomycota	Archaeorhizomycetes	Archaeorhizomycetales	Archaeorhizomycetaceae	Archaeorhizomyces
OTU116	OY843887	Fungi	Ascomycota	Archaeorhizomycetes	Archaeorhizomycetales	Archaeorhizomycetaceae	Archaeorhizomyces
OTU117	OY843888	Fungi	Ascomycota	Sordariomycetes	Hypocreales	Hypocreaceae	Trichoderma
OTU118	OY843889	Fungi	Ascomycota	Leotiomycetes	Helotiales
OTU119	OY843890	Fungi	Ascomycota	Eurotiomycetes	Eurotiales	Aspergillaceae	Penicillium
OTU120	OY843891	Fungi	Ascomycota	Leotiomycetes	Helotiales
OTU121	OY843892	Fungi
OTU122	OY843893	Fungi	Basidiomycota	Malasseziomycetes	Malasseziales	Malasseziaceae	Malassezia
OTU123	OY843894	Fungi	Ascomycota	Leotiomycetes	Helotiales	Helotiaceae	Meliniomyces
OTU124	OY843895	Fungi	Basidiomycota	Agaricomycetes	Cantharellales	Ceratobasidiaceae	Ceratobasidium
OTU125	OY843896	Fungi	Ascomycota	Archaeorhizomycetes	Archaeorhizomycetales	Archaeorhizomycetaceae	Archaeorhizomyces
OTU126	OY843897	Fungi	Ascomycota	Eurotiomycetes	Eurotiales	Aspergillaceae	Penicillium
OTU127	OY843898	Fungi	Basidiomycota	Agaricomycetes	Agaricales	Strophariaceae	Galerina
OTU128	OY843899	Fungi	Ascomycota	Leotiomycetes	Helotiales	Dermateaceae	Cryptosporiopsis
OTU129	OY843900	Fungi	Ascomycota	Archaeorhizomycetes	Archaeorhizomycetales	Archaeorhizomycetaceae	Archaeorhizomyces
OTU130	OY843901	Fungi	Ascomycota	Archaeorhizomycetes	Archaeorhizomycetales	Archaeorhizomycetaceae	Archaeorhizomyces
OTU131	OY843902	Fungi	Ascomycota	Archaeorhizomycetes	Archaeorhizomycetales	Archaeorhizomycetaceae	Archaeorhizomyces
OTU132	OY843903	Fungi	Ascomycota	Archaeorhizomycetes	Archaeorhizomycetales	Archaeorhizomycetaceae	Archaeorhizomyces
OTU133	OY843904	Fungi	Basidiomycota	Agaricomycetes	Agaricales	Hygrophoraceae	Hygrophorus
OTU134	OY843905	Fungi	Ascomycota	Archaeorhizomycetes	Archaeorhizomycetales	Archaeorhizomycetaceae	Archaeorhizomyces
OTU135	OY843906	Fungi	Ascomycota	Archaeorhizomycetes	Archaeorhizomycetales	Archaeorhizomycetaceae	Archaeorhizomyces
OTU136	OY843907	Fungi	Ascomycota	Archaeorhizomycetes	Archaeorhizomycetales	Archaeorhizomycetaceae	Archaeorhizomyces
OTU137	OY843908	Fungi	Ascomycota	Leotiomycetes	Helotiales	Hyaloscyphaceae
OTU138	OY843909	Fungi	Ascomycota	Archaeorhizomycetes	Archaeorhizomycetales	Archaeorhizomycetaceae	Archaeorhizomyces
OTU139	OY843910	Fungi	Mucoromycota
OTU140	OY843911	Fungi	Ascomycota	Archaeorhizomycetes	Archaeorhizomycetales	Archaeorhizomycetaceae	Archaeorhizomyces
OTU141	OY843912	Fungi	Basidiomycota	Agaricomycetes	Trechisporales	Hydnodontaceae	Luellia
OTU142	OY843913	Fungi	Basidiomycota	Agaricomycetes	Agaricales	Cortinariaceae	Cortinarius
OTU143	OY843914	Fungi	Ascomycota	Sordariomycetes	Hypocreales	Nectriaceae	Nectria
OTU144	OY843915	Fungi	Basidiomycota	Microbotryomycetes	Leucosporidiales	Leucosporidiaceae	Leucosporidium
OTU145	OY843916	Fungi	Ascomycota	Archaeorhizomycetes	Archaeorhizomycetales	Archaeorhizomycetaceae	Archaeorhizomyces
OTU146	OY843917	Fungi	Ascomycota	Archaeorhizomycetes	Archaeorhizomycetales	Archaeorhizomycetaceae	Archaeorhizomyces
OTU147	OY843918	Fungi	Ascomycota	Archaeorhizomycetes	Archaeorhizomycetales	Archaeorhizomycetaceae	Archaeorhizomyces
OTU148	OY843919	Fungi	Ascomycota	Archaeorhizomycetes	Archaeorhizomycetales	Archaeorhizomycetaceae	Archaeorhizomyces
OTU149	OY843920	Fungi	Ascomycota	Leotiomycetes	Helotiales	Helotiales_fam_Incertae_sedis	Leptodontidium
OTU150	OY843921	Fungi	Ascomycota	Archaeorhizomycetes	Archaeorhizomycetales	Archaeorhizomycetaceae	Archaeorhizomyces
OTU151	OY843922	Fungi	Ascomycota	Eurotiomycetes	Chaetothyriales	Herpotrichiellaceae	Cladophialophora
OTU152	OY843923	Fungi	Ascomycota	Archaeorhizomycetes	Archaeorhizomycetales	Archaeorhizomycetaceae	Archaeorhizomyces
OTU153	OY843924	Fungi	Ascomycota	Archaeorhizomycetes	Archaeorhizomycetales	Archaeorhizomycetaceae	Archaeorhizomyces
OTU154	OY843925	Fungi	Ascomycota	Archaeorhizomycetes	Archaeorhizomycetales	Archaeorhizomycetaceae	Archaeorhizomyces
OTU155	OY843926	Fungi	Ascomycota	Archaeorhizomycetes	Archaeorhizomycetales	Archaeorhizomycetaceae	Archaeorhizomyces
OTU156	OY843927	Fungi	Ascomycota	Archaeorhizomycetes	Archaeorhizomycetales	Archaeorhizomycetaceae	Archaeorhizomyces
OTU157	OY843928	Fungi	Ascomycota	Dothideomycetes	Pleosporales
OTU158	OY843929	Fungi	Ascomycota	Pezizomycetes	Pezizales	Pyronemataceae	Trichophaea
OTU159	OY843930	Fungi	Ascomycota	Archaeorhizomycetes	Archaeorhizomycetales	Archaeorhizomycetaceae	Archaeorhizomyces
OTU160	OY843931	Fungi	Ascomycota	Leotiomycetes	Helotiales	Helotiales_fam_Incertae_sedis	Leptodontidium
OTU161	OY843932	Fungi	Ascomycota	Archaeorhizomycetes	Archaeorhizomycetales	Archaeorhizomycetaceae	Archaeorhizomyces
OTU162	OY843933	Fungi	Ascomycota	Archaeorhizomycetes	Archaeorhizomycetales	Archaeorhizomycetaceae	Archaeorhizomyces
OTU163	OY843934	Fungi	Ascomycota	Pezizomycetes	Pezizales	Pyronemataceae	Wilcoxina
OTU164	OY843935	Fungi	Ascomycota	Archaeorhizomycetes	Archaeorhizomycetales	Archaeorhizomycetaceae	Archaeorhizomyces
OTU165	OY843936	Fungi	Ascomycota	Archaeorhizomycetes	Archaeorhizomycetales	Archaeorhizomycetaceae	Archaeorhizomyces
OTU166	OY843937	Fungi	Mortierellomycota	Mortierellomycetes	Mortierellales	Mortierellaceae	Mortierella
OTU167	OY843938	Fungi	Ascomycota	Archaeorhizomycetes	Archaeorhizomycetales	Archaeorhizomycetaceae	Archaeorhizomyces
OTU168	OY843939	Fungi	Ascomycota	Leotiomycetes	Helotiales	Helotiaceae	Meliniomyces
OTU169	OY843940	Fungi	Ascomycota	Archaeorhizomycetes	Archaeorhizomycetales	Archaeorhizomycetaceae	Archaeorhizomyces
OTU170	OY843941	Fungi	Ascomycota	Dothideomycetes	Capnodiales	Mycosphaerellaceae
OTU171	OY843942	Fungi	Ascomycota	Archaeorhizomycetes	Archaeorhizomycetales	Archaeorhizomycetaceae	Archaeorhizomyces
OTU172	OY843943	Fungi	Mortierellomycota	Mortierellomycetes	Mortierellales	Mortierellaceae	Mortierella
OTU173	OY843944	Fungi	Ascomycota	Archaeorhizomycetes	Archaeorhizomycetales	Archaeorhizomycetaceae	Archaeorhizomyces
OTU174	OY843945	Fungi	Ascomycota	Archaeorhizomycetes	Archaeorhizomycetales	Archaeorhizomycetaceae	Archaeorhizomyces
OTU175	OY843946	Fungi	Basidiomycota	Agaricomycetes	Thelephorales	Thelephoraceae	Amaurodon
OTU176	OY843947	Fungi	Basidiomycota	Tremellomycetes	Tremellales	Trimorphomycetaceae	Saitozyma
OTU177	OY843948	Fungi	Ascomycota	Sordariomycetes	Hypocreales	Hypocreaceae	Trichoderma
OTU178	OY843949	Fungi	Mortierellomycota	Mortierellomycetes	Mortierellales	Mortierellaceae	Mortierella
OTU179	OY843950	Fungi	Basidiomycota	Agaricomycetes	Trechisporales
OTU180	OY843951	Fungi	Ascomycota	Archaeorhizomycetes	Archaeorhizomycetales	Archaeorhizomycetaceae	Archaeorhizomyces
OTU181	OY843952	Fungi	Ascomycota	Archaeorhizomycetes	Archaeorhizomycetales	Archaeorhizomycetaceae	Archaeorhizomyces
OTU182	OY843953	Fungi	Ascomycota	Archaeorhizomycetes	Archaeorhizomycetales	Archaeorhizomycetaceae	Archaeorhizomyces
OTU183	OY843954	Fungi	Ascomycota	Archaeorhizomycetes	Archaeorhizomycetales	Archaeorhizomycetaceae	Archaeorhizomyces
OTU184	OY843955	Fungi	Ascomycota	Archaeorhizomycetes	Archaeorhizomycetales	Archaeorhizomycetaceae	Archaeorhizomyces
OTU185	OY843956	Fungi	Ascomycota	Leotiomycetes	Helotiales	Myxotrichaceae	Oidiodendron
OTU186	OY843957	Fungi	Ascomycota	Archaeorhizomycetes	Archaeorhizomycetales	Archaeorhizomycetaceae	Archaeorhizomyces
OTU187	OY843958	Fungi	Ascomycota	Leotiomycetes	Helotiales	Helotiaceae	Meliniomyces
OTU188	OY843959	Fungi	Ascomycota	Archaeorhizomycetes	Archaeorhizomycetales	Archaeorhizomycetaceae	Archaeorhizomyces
OTU189	OY843960	Fungi	Ascomycota	Archaeorhizomycetes	Archaeorhizomycetales	Archaeorhizomycetaceae	Archaeorhizomyces
OTU190	OY843961	Fungi	Ascomycota	Archaeorhizomycetes	Archaeorhizomycetales	Archaeorhizomycetaceae	Archaeorhizomyces
OTU191	OY843962	Fungi	Ascomycota	Archaeorhizomycetes	Archaeorhizomycetales	Archaeorhizomycetaceae	Archaeorhizomyces
OTU192	OY843963	Fungi	Ascomycota	Archaeorhizomycetes	Archaeorhizomycetales	Archaeorhizomycetaceae	Archaeorhizomyces
OTU193	OY843964	Fungi	Ascomycota	Archaeorhizomycetes	Archaeorhizomycetales	Archaeorhizomycetaceae	Archaeorhizomyces
OTU194	OY843965	Fungi	Basidiomycota	Agaricomycetes	Trechisporales	Hydnodontaceae	Luellia
OTU195	OY843966	Fungi	Ascomycota	Sordariomycetes	Hypocreales	Clavicipitaceae	Metapochonia
OTU196	OY843967	Fungi	Ascomycota	Archaeorhizomycetes	Archaeorhizomycetales	Archaeorhizomycetaceae	Archaeorhizomyces
OTU197	OY843968	Fungi	Ascomycota	Archaeorhizomycetes	Archaeorhizomycetales	Archaeorhizomycetaceae	Archaeorhizomyces
OTU198	OY843969	Fungi	Ascomycota	Archaeorhizomycetes	Archaeorhizomycetales	Archaeorhizomycetaceae	Archaeorhizomyces
OTU199	OY843970	Fungi	Ascomycota	Archaeorhizomycetes	Archaeorhizomycetales	Archaeorhizomycetaceae	Archaeorhizomyces
OTU200	OY843971	Fungi	Ascomycota	Archaeorhizomycetes	Archaeorhizomycetales	Archaeorhizomycetaceae	Archaeorhizomyces
OTU201	OY843972	Fungi	Ascomycota	Archaeorhizomycetes	Archaeorhizomycetales	Archaeorhizomycetaceae	Archaeorhizomyces
OTU202	OY843973	Fungi	Ascomycota	Archaeorhizomycetes	Archaeorhizomycetales	Archaeorhizomycetaceae	Archaeorhizomyces
OTU203	OY843974	Fungi	Basidiomycota	Tremellomycetes	Trichosporonales	Trichosporonaceae	Apiotrichum
OTU204	OY843975	Fungi	Ascomycota	Leotiomycetes	Helotiales	Hyaloscyphaceae
OTU205	OY843976	Fungi	Basidiomycota	Agaricomycetes	Atheliales	Atheliaceae	Tylospora
OTU206	OY843977	Fungi	Ascomycota	Archaeorhizomycetes	Archaeorhizomycetales	Archaeorhizomycetaceae	Archaeorhizomyces
OTU207	OY843978	Fungi	Mucoromycota
OTU208	OY843979	Fungi	Ascomycota	Eurotiomycetes	Eurotiales	Aspergillaceae	Aspergillus
OTU209	OY843980	Fungi	Mucoromycota
OTU210	OY843981	Fungi	Ascomycota	Archaeorhizomycetes	Archaeorhizomycetales	Archaeorhizomycetaceae	Archaeorhizomyces
OTU211	OY843982	Fungi
OTU212	OY843983	Fungi	Ascomycota	Archaeorhizomycetes	Archaeorhizomycetales	Archaeorhizomycetaceae	Archaeorhizomyces
OTU213	OY843984	Fungi	Ascomycota	Archaeorhizomycetes	Archaeorhizomycetales	Archaeorhizomycetaceae	Archaeorhizomyces
OTU214	OY843985	Fungi	Ascomycota	Archaeorhizomycetes	Archaeorhizomycetales	Archaeorhizomycetaceae	Archaeorhizomyces
OTU215	OY843986	Fungi	Ascomycota	Archaeorhizomycetes	Archaeorhizomycetales	Archaeorhizomycetaceae	Archaeorhizomyces
OTU216	OY843987	Fungi	Ascomycota	Archaeorhizomycetes	Archaeorhizomycetales	Archaeorhizomycetaceae	Archaeorhizomyces
OTU217	OY843988	Fungi	Ascomycota	Dothideomycetes	Venturiales	Venturiaceae	Venturia
OTU218	OY843989	Fungi	Ascomycota	Eurotiomycetes	Eurotiales	Aspergillaceae	Penicillium
OTU219	OY843990	Fungi	Ascomycota	Sordariomycetes	Hypocreales	Bionectriaceae
OTU220	OY843991	Fungi	Basidiomycota	Agaricomycetes	Atheliales	Atheliaceae	Tylospora
OTU221	OY843992	Fungi	Basidiomycota	Agaricomycetes	Agaricales	Mycenaceae
OTU222	OY843993	Fungi	Ascomycota	Sordariomycetes	Sordariales	Lasiosphaeriaceae
OTU223	OY843994	Fungi	Ascomycota	Archaeorhizomycetes	Archaeorhizomycetales	Archaeorhizomycetaceae	Archaeorhizomyces
OTU224	OY843995	Fungi	Ascomycota	Archaeorhizomycetes	Archaeorhizomycetales	Archaeorhizomycetaceae	Archaeorhizomyces
OTU225	OY843996	Fungi	Ascomycota	Leotiomycetes	Helotiales
OTU226	OY843997	Fungi	Ascomycota	Archaeorhizomycetes	Archaeorhizomycetales	Archaeorhizomycetaceae	Archaeorhizomyces
OTU227	OY843998	Fungi	Basidiomycota	Agaricomycetes	Agaricales	Amanitaceae	Amanita
OTU228	OY843999	Fungi	Basidiomycota	Agaricomycetes	Agaricales	Cortinariaceae	Gymnopilus
OTU229	OY844000	Fungi	Ascomycota	Pezizomycetes	Pezizales	Pyronemataceae	Wilcoxina
OTU230	OY844001	Fungi	Ascomycota	Leotiomycetes	Helotiales	Myxotrichaceae	Oidiodendron
OTU231	OY844002	Fungi	Ascomycota	Dothideomycetes	Mytilinidiales	Mytilinidiaceae	Mytilinidion
OTU232	OY844003	Fungi	Ascomycota	Archaeorhizomycetes	Archaeorhizomycetales	Archaeorhizomycetaceae	Archaeorhizomyces
OTU233	OY844004	Fungi	Ascomycota	Archaeorhizomycetes	Archaeorhizomycetales	Archaeorhizomycetaceae	Archaeorhizomyces
OTU234	OY844005	Fungi	Basidiomycota	Agaricomycetes	Agaricales	Tricholomataceae	Xeromphalina
OTU235	OY844006	Fungi	Ascomycota	Leotiomycetes	Helotiales
OTU236	OY844007	Fungi	Ascomycota	Archaeorhizomycetes	Archaeorhizomycetales	Archaeorhizomycetaceae	Archaeorhizomyces
OTU237	OY844008	Fungi	Ascomycota	Archaeorhizomycetes	Archaeorhizomycetales	Archaeorhizomycetaceae	Archaeorhizomyces
OTU238	OY844009	Fungi	Ascomycota	Sordariomycetes	Hypocreales	Hypocreaceae	Trichoderma
OTU239	OY844010	Fungi	Basidiomycota	Agaricomycetes	Trechisporales	Hydnodontaceae	Luellia
OTU240	OY844011	Fungi	Ascomycota	Archaeorhizomycetes	Archaeorhizomycetales	Archaeorhizomycetaceae	Archaeorhizomyces
OTU241	OY844012	Fungi	Ascomycota	Archaeorhizomycetes	Archaeorhizomycetales	Archaeorhizomycetaceae	Archaeorhizomyces
OTU242	OY844013	Fungi	Ascomycota	Archaeorhizomycetes	Archaeorhizomycetales	Archaeorhizomycetaceae	Archaeorhizomyces
OTU243	OY844014	Fungi	Ascomycota	Leotiomycetes	Helotiales
OTU244	OY844015	Fungi	Basidiomycota	Agaricomycetes	Agaricales	Omphalotaceae	Gymnopus
OTU245	OY844016	Fungi	Basidiomycota	Tremellomycetes	Filobasidiales	Piskurozymaceae	Solicoccozyma
OTU246	OY844017	Fungi	Mucoromycota
OTU247	OY844018	Fungi	Ascomycota	Archaeorhizomycetes	Archaeorhizomycetales	Archaeorhizomycetaceae	Archaeorhizomyces
OTU248	OY844019	Fungi	Ascomycota	Leotiomycetes	Helotiales
OTU249	OY844020	Fungi	Basidiomycota	Agaricomycetes	Hymenochaetales	Rickenellaceae	Rickenella
OTU250	OY844021	Fungi	Basidiomycota	Agaricomycetes	Atheliales	Atheliaceae	Tylospora
OTU251	OY844022	Fungi	Ascomycota	Archaeorhizomycetes	Archaeorhizomycetales	Archaeorhizomycetaceae	Archaeorhizomyces
OTU252	OY844023	Fungi	Ascomycota	Leotiomycetes	Helotiales	Vibrisseaceae	Phialocephala
OTU253	OY844024	Fungi	Ascomycota	Archaeorhizomycetes	Archaeorhizomycetales	Archaeorhizomycetaceae	Archaeorhizomyces
OTU254	OY844025	Fungi	Ascomycota	Archaeorhizomycetes	Archaeorhizomycetales	Archaeorhizomycetaceae	Archaeorhizomyces
OTU255	OY844026	Fungi	Ascomycota	Archaeorhizomycetes	Archaeorhizomycetales	Archaeorhizomycetaceae	Archaeorhizomyces
OTU256	OY844027	Fungi	Ascomycota	Archaeorhizomycetes	Archaeorhizomycetales	Archaeorhizomycetaceae	Archaeorhizomyces
OTU257	OY844028	Fungi	Ascomycota	Archaeorhizomycetes	Archaeorhizomycetales	Archaeorhizomycetaceae	Archaeorhizomyces
OTU258	OY844029	Fungi	Basidiomycota	Agaricomycetes	Trechisporales	Hydnodontaceae	Luellia
OTU259	OY844030	Fungi	Ascomycota	Archaeorhizomycetes	Archaeorhizomycetales	Archaeorhizomycetaceae	Archaeorhizomyces
OTU260	OY844031	Fungi	Ascomycota	Archaeorhizomycetes	Archaeorhizomycetales	Archaeorhizomycetaceae	Archaeorhizomyces
OTU261	OY844032	Fungi	Ascomycota	Archaeorhizomycetes	Archaeorhizomycetales	Archaeorhizomycetaceae	Archaeorhizomyces
OTU262	OY844033	Fungi	Ascomycota	Archaeorhizomycetes	Archaeorhizomycetales	Archaeorhizomycetaceae	Archaeorhizomyces
OTU263	OY844034	Fungi	Ascomycota	Leotiomycetes	Helotiales
OTU264	OY844035	Fungi	Ascomycota	Archaeorhizomycetes	Archaeorhizomycetales	Archaeorhizomycetaceae	Archaeorhizomyces
OTU265	OY844036	Fungi	Ascomycota	Archaeorhizomycetes	Archaeorhizomycetales	Archaeorhizomycetaceae	Archaeorhizomyces
OTU266	OY844037	Fungi	Basidiomycota	Agaricomycetes	Atheliales	Atheliaceae
OTU267	OY844038	Fungi	Ascomycota	Eurotiomycetes	Eurotiales	Aspergillaceae	Penicillium
OTU268	OY844039	Fungi	Basidiomycota	Agaricomycetes	Russulales	Russulaceae	Russula
OTU269	OY844040	Fungi	Basidiomycota	Agaricomycetes	Atheliales	Atheliaceae	Tylospora
OTU270	OY844041	Fungi	Basidiomycota	Agaricomycetes	Boletales	Coniophoraceae	Coniophora
OTU271	OY844042	Fungi	Ascomycota	Archaeorhizomycetes	Archaeorhizomycetales	Archaeorhizomycetaceae	Archaeorhizomyces
OTU272	OY844043	Fungi	Ascomycota
OTU273	OY844044	Fungi	Ascomycota	Leotiomycetes	Helotiales	Dermateaceae
OTU274	OY844045	Fungi	Basidiomycota	Agaricomycetes	Atheliales	Atheliaceae	Tylospora
OTU275	OY844046	Fungi	Ascomycota	Archaeorhizomycetes	Archaeorhizomycetales	Archaeorhizomycetaceae	Archaeorhizomyces
OTU276	OY844047	Fungi	Ascomycota	Archaeorhizomycetes	Archaeorhizomycetales	Archaeorhizomycetaceae	Archaeorhizomyces
OTU277	OY844048	Fungi	Ascomycota	Sordariomycetes	Hypocreales	Hypocreaceae	Trichoderma
OTU278	OY844049	Fungi	Ascomycota	Pezizomycetes	Pezizales	Pyronemataceae	Wilcoxina
OTU279	OY844050	Fungi	Basidiomycota	Agaricomycetes	Agaricales	Strophariaceae	Galerina
OTU280	OY844051	Fungi	Basidiomycota	Agaricomycetes	Trechisporales
OTU281	OY844052	Fungi	Mucoromycota
OTU282	OY844053	Fungi	Ascomycota	Dothideomycetes	Mytilinidiales	Mytilinidiaceae	Mytilinidion
OTU283	OY844054	Fungi	Basidiomycota	Agaricomycetes	Trechisporales	Hydnodontaceae	Luellia
OTU284	OY844055	Fungi	Ascomycota	Archaeorhizomycetes	Archaeorhizomycetales	Archaeorhizomycetaceae	Archaeorhizomyces
OTU285	OY844056	Fungi	Basidiomycota	Agaricomycetes	Boletales	Boletaceae	Imleria
OTU286	OY844057	Fungi	Ascomycota	Archaeorhizomycetes	Archaeorhizomycetales	Archaeorhizomycetaceae	Archaeorhizomyces
OTU287	OY844058	Fungi	Ascomycota	Sordariomycetes	Hypocreales	Clavicipitaceae
OTU288	OY844059	Fungi	Basidiomycota	Malasseziomycetes	Malasseziales	Malasseziaceae	Malassezia
OTU289	OY844060	Fungi	Ascomycota	Archaeorhizomycetes	Archaeorhizomycetales	Archaeorhizomycetaceae	Archaeorhizomyces
OTU290	OY844061	Fungi	Ascomycota	Leotiomycetes	Helotiales	Dermateaceae	Cryptosporiopsis
OTU291	OY844062	Fungi	Basidiomycota	Agaricomycetes	Trechisporales	Hydnodontaceae	Luellia
OTU292	OY844063	Fungi	Ascomycota	Sordariomycetes	Hypocreales	Nectriaceae	Fusarium
OTU293	OY844064	Fungi	Ascomycota	Leotiomycetes	Helotiales	Helotiaceae	Meliniomyces
OTU294	OY844065	Fungi	Ascomycota	Archaeorhizomycetes	Archaeorhizomycetales	Archaeorhizomycetaceae	Archaeorhizomyces
OTU295	OY844066	Fungi	Mortierellomycota	Mortierellomycetes	Mortierellales	Mortierellaceae	Mortierella
OTU296	OY844067	Fungi	Rozellomycota
OTU297	OY844068	Fungi	Ascomycota	Archaeorhizomycetes	Archaeorhizomycetales	Archaeorhizomycetaceae	Archaeorhizomyces
OTU298	OY844069	Fungi	Ascomycota	Leotiomycetes	Helotiales	Hyaloscyphaceae	Hyaloscypha
OTU299	OY844070	Fungi	Ascomycota	Archaeorhizomycetes	Archaeorhizomycetales	Archaeorhizomycetaceae	Archaeorhizomyces
OTU300	OY844071	Fungi	Ascomycota	Leotiomycetes	Helotiales	Helotiales_fam_Incertae_sedis	Xenopolyscytalum
OTU301	OY844072	Fungi	Ascomycota	Sordariomycetes	Hypocreales	Cordycipitaceae	Lecanicillium
OTU302	OY844073	Fungi	Ascomycota	Archaeorhizomycetes	Archaeorhizomycetales	Archaeorhizomycetaceae	Archaeorhizomyces
OTU303	OY844074	Fungi	Mucoromycota
OTU304	OY844075	Fungi	Ascomycota	Leotiomycetes	Helotiales	Helotiaceae	Meliniomyces
OTU305	OY844076	Fungi	Ascomycota
OTU306	OY844077	Fungi	Ascomycota	Archaeorhizomycetes	Archaeorhizomycetales	Archaeorhizomycetaceae	Archaeorhizomyces
OTU307	OY844078	Fungi	Ascomycota	Archaeorhizomycetes	Archaeorhizomycetales	Archaeorhizomycetaceae	Archaeorhizomyces
OTU308	OY844079	Fungi	Ascomycota	Sordariomycetes	Hypocreales	Hypocreaceae	Trichoderma
OTU309	OY844080	Fungi
OTU310	OY844081	Fungi	Ascomycota	Archaeorhizomycetes	Archaeorhizomycetales	Archaeorhizomycetaceae	Archaeorhizomyces
OTU311	OY844082	Fungi	Ascomycota	Archaeorhizomycetes	Archaeorhizomycetales	Archaeorhizomycetaceae	Archaeorhizomyces
OTU312	OY844083	Fungi	Ascomycota	Archaeorhizomycetes	Archaeorhizomycetales	Archaeorhizomycetaceae	Archaeorhizomyces
OTU313	OY844084	Fungi	Basidiomycota	Agaricomycetes	Agaricales	Entolomataceae	Entoloma
OTU314	OY844085	Fungi	Ascomycota	Eurotiomycetes	Eurotiales	Aspergillaceae	Penicillium
OTU315	OY844086	Fungi	Mortierellomycota	Mortierellomycetes	Mortierellales	Mortierellaceae	Mortierella
OTU316	OY844087	Fungi	Ascomycota	Archaeorhizomycetes	Archaeorhizomycetales	Archaeorhizomycetaceae	Archaeorhizomyces
OTU317	OY844088	Fungi	Mucoromycota
OTU318	OY844089	Fungi	Ascomycota	Archaeorhizomycetes	Archaeorhizomycetales	Archaeorhizomycetaceae	Archaeorhizomyces
OTU319	OY844090	Fungi	Ascomycota	Archaeorhizomycetes	Archaeorhizomycetales	Archaeorhizomycetaceae	Archaeorhizomyces
OTU320	OY844091	Fungi	Ascomycota	Archaeorhizomycetes	Archaeorhizomycetales	Archaeorhizomycetaceae	Archaeorhizomyces
OTU321	OY844092	Fungi	Basidiomycota	Agaricomycetes	Auriculariales
OTU322	OY844093	Fungi	Basidiomycota	Agaricomycetes	Russulales	Russulaceae	Russula
OTU323	OY844094	Fungi	Ascomycota	Archaeorhizomycetes	Archaeorhizomycetales	Archaeorhizomycetaceae	Archaeorhizomyces
OTU324	OY844095	Fungi	Ascomycota	Archaeorhizomycetes	Archaeorhizomycetales	Archaeorhizomycetaceae	Archaeorhizomyces
OTU325	OY844096	Fungi	Basidiomycota	Microbotryomycetes	Sporidiobolales
OTU326	OY844097	Fungi	Ascomycota	Sordariomycetes	Hypocreales
OTU327	OY844098	Fungi	Basidiomycota	Agaricomycetes	Agaricales	Amanitaceae	Amanita
OTU328	OY844099	Fungi	Ascomycota	Dothideomycetes	Venturiales	Venturiaceae
OTU329	OY844100	Fungi	Ascomycota	Leotiomycetes	Helotiales	Myxotrichaceae	Oidiodendron
OTU330	OY844101	Fungi	Basidiomycota	Agaricomycetes	Agaricales	Amanitaceae	Amanita
OTU331	OY844102	Fungi	Ascomycota	Sordariomycetes	Hypocreales	Hypocreaceae	Trichoderma
OTU332	OY844103	Fungi	Mortierellomycota	Mortierellomycetes	Mortierellales	Mortierellaceae	Mortierella
OTU333	OY844104	Fungi	Ascomycota	Archaeorhizomycetes	Archaeorhizomycetales	Archaeorhizomycetaceae	Archaeorhizomyces
OTU334	OY844105	Fungi	Mucoromycota
OTU335	OY844106	Fungi	Ascomycota	Archaeorhizomycetes	Archaeorhizomycetales	Archaeorhizomycetaceae	Archaeorhizomyces
OTU336	OY844107	Fungi	Ascomycota	Archaeorhizomycetes	Archaeorhizomycetales	Archaeorhizomycetaceae	Archaeorhizomyces
OTU337	OY844108	Fungi	Mortierellomycota	Mortierellomycetes	Mortierellales	Mortierellaceae	Mortierella
OTU338	OY844109	Fungi	Basidiomycota	Agaricomycetes	Agaricales	Cortinariaceae	Cortinarius
OTU339	OY844110	Fungi	Ascomycota	Archaeorhizomycetes	Archaeorhizomycetales	Archaeorhizomycetaceae	Archaeorhizomyces
OTU340	OY844111	Fungi	Ascomycota	Leotiomycetes	Helotiales
OTU341	OY844112	Fungi	Ascomycota	Sordariomycetes	Hypocreales	Nectriaceae	Volutella
OTU342	OY844113	Fungi	Mortierellomycota	Mortierellomycetes	Mortierellales	Mortierellaceae	Mortierella
OTU343	OY844114	Fungi	Basidiomycota	Agaricomycetes	Thelephorales	Thelephoraceae	Tomentella
OTU344	OY844115	Fungi	Ascomycota	Leotiomycetes	Helotiales	Helotiaceae	Meliniomyces
OTU345	OY844116	Fungi	Ascomycota	Leotiomycetes	Helotiales
OTU346	OY844117	Fungi	Ascomycota	Leotiomycetes	Helotiales	Myxotrichaceae	Oidiodendron
OTU347	OY844118	Fungi	Ascomycota	Leotiomycetes	Helotiales	Hyaloscyphaceae
OTU348	OY844119	Fungi	Basidiomycota	Agaricomycetes	Cantharellales	Botryobasidiaceae	Botryobasidium
OTU349	OY844120	Fungi	Ascomycota	Sordariomycetes	Sordariales	Chaetomiaceae	Botryotrichum
OTU350	OY844121	Fungi	Mortierellomycota	Mortierellomycetes	Mortierellales	Mortierellaceae	Mortierella
OTU351	OY844122	Fungi	Ascomycota	Archaeorhizomycetes	Archaeorhizomycetales	Archaeorhizomycetaceae	Archaeorhizomyces
OTU352	OY844123	Fungi	Ascomycota	Archaeorhizomycetes	Archaeorhizomycetales	Archaeorhizomycetaceae	Archaeorhizomyces
OTU353	OY844124	Fungi	Ascomycota	Archaeorhizomycetes	Archaeorhizomycetales	Archaeorhizomycetaceae	Archaeorhizomyces
OTU354	OY844125	Fungi	Ascomycota	Leotiomycetes	Helotiales	Helotiaceae	Hymenoscyphus
OTU355	OY844126	Fungi	Ascomycota	Pezizomycetes	Pezizales	Pyronemataceae	Wilcoxina
OTU356	OY844127	Fungi	Mortierellomycota	Mortierellomycetes	Mortierellales	Mortierellaceae	Mortierella
OTU357	OY844128	Fungi	Ascomycota	Archaeorhizomycetes	Archaeorhizomycetales	Archaeorhizomycetaceae	Archaeorhizomyces
OTU358	OY844129	Fungi	Ascomycota	Eurotiomycetes	Chaetothyriales
OTU359	OY844130	Fungi	Ascomycota	Dothideomycetes	Dothideales	Dothideales_fam_Incertae_sedis	Selenophoma
OTU360	OY844131	Fungi	Ascomycota	Eurotiomycetes	Eurotiales	Aspergillaceae	Aspergillus
OTU361	OY844132	Fungi	Ascomycota	Leotiomycetes	Helotiales	Hyaloscyphaceae
OTU362	OY844133	Fungi	Ascomycota	Sordariomycetes	Hypocreales	Hypocreaceae	Trichoderma
OTU363	OY844134	Fungi	Ascomycota	Sordariomycetes	Sordariales
OTU364	OY844135	Fungi	Ascomycota	Pezizomycetes	Pezizales	Pyronemataceae	Wilcoxina
OTU365	OY844136	Fungi	Basidiomycota	Agaricomycetes	Trechisporales	Hydnodontaceae	Trechispora
OTU366	OY844137	Fungi	Rozellomycota
OTU367	OY844138	Fungi	Ascomycota	Archaeorhizomycetes	Archaeorhizomycetales	Archaeorhizomycetaceae	Archaeorhizomyces
OTU368	OY844139	Fungi	Mortierellomycota	Mortierellomycetes	Mortierellales	Mortierellaceae	Mortierella
OTU369	OY844140	Fungi	Ascomycota	Archaeorhizomycetes	Archaeorhizomycetales	Archaeorhizomycetaceae	Archaeorhizomyces
OTU370	OY844141	Fungi	Basidiomycota	Agaricomycetes	Trechisporales	Hydnodontaceae	Trechispora
OTU371	OY844142	Fungi	Ascomycota	Archaeorhizomycetes	Archaeorhizomycetales	Archaeorhizomycetaceae	Archaeorhizomyces
OTU372	OY844143	Fungi	Basidiomycota	Agaricomycetes	Agaricales	Tricholomataceae	Mycena
OTU373	OY844144	Fungi
OTU374	OY844145	Fungi	Ascomycota	Sordariomycetes	Hypocreales	Hypocreaceae	Trichoderma
OTU375	OY844146	Fungi	Basidiomycota	Microbotryomycetes	Sporidiobolales	Sporidiobolaceae	Rhodotorula
OTU376	OY844147	Fungi	Ascomycota	Archaeorhizomycetes	Archaeorhizomycetales	Archaeorhizomycetaceae	Archaeorhizomyces
OTU377	OY844148	Fungi	Ascomycota	Sordariomycetes	Hypocreales	Nectriaceae
OTU378	OY844149	Fungi	Ascomycota	Eurotiomycetes	Eurotiales	Aspergillaceae	Penicillium
OTU379	OY844150	Fungi	Ascomycota	Saccharomycetes	Saccharomycetales	Saccharomycetales_fam_Incertae_sedis	Nadsonia
OTU380	OY844151	Fungi	Ascomycota	Archaeorhizomycetes	Archaeorhizomycetales	Archaeorhizomycetaceae	Archaeorhizomyces
OTU381	OY844152	Fungi	Ascomycota	Sordariomycetes
OTU382	OY844153	Fungi	Ascomycota	Eurotiomycetes	Chaetothyriales	Herpotrichiellaceae	Cladophialophora
OTU383	OY844154	Fungi	Rozellomycota
OTU384	OY844155	Fungi	Ascomycota	Archaeorhizomycetes	Archaeorhizomycetales	Archaeorhizomycetaceae	Archaeorhizomyces
OTU385	OY844156	Fungi	Ascomycota	Leotiomycetes	Helotiales
OTU386	OY844157	Fungi	Ascomycota	Leotiomycetes	Thelebolales	Pseudeurotiaceae	Geomyces
OTU387	OY844158	Fungi	Rozellomycota
OTU388	OY844159	Fungi	Ascomycota	Archaeorhizomycetes	Archaeorhizomycetales	Archaeorhizomycetaceae	Archaeorhizomyces
OTU389	OY844160	Fungi	Ascomycota	Leotiomycetes	Helotiales	Hyaloscyphaceae	Hyaloscypha
OTU390	OY844161	Fungi	Basidiomycota	Agaricomycetes	Trechisporales	Hydnodontaceae	Trechispora
OTU391	OY844162	Fungi	Basidiomycota	Agaricomycetes	Agaricales	Tricholomataceae	Mycena
OTU392	OY844163	Fungi	Ascomycota	Archaeorhizomycetes	Archaeorhizomycetales	Archaeorhizomycetaceae	Archaeorhizomyces
OTU393	OY844164	Fungi	Ascomycota	Eurotiomycetes	Chaetothyriales	Herpotrichiellaceae	Cladophialophora
OTU394	OY844165	Fungi	Ascomycota	Leotiomycetes	Helotiales	Myxotrichaceae	Oidiodendron
OTU395	OY844166	Fungi	Basidiomycota	Agaricomycetes	Trechisporales	Hydnodontaceae	Luellia
OTU396	OY844167	Fungi	Rozellomycota
OTU397	OY844168	Fungi	Ascomycota	Leotiomycetes	Helotiales	Vibrisseaceae	Phialocephala
OTU398	OY844169	Fungi	Ascomycota	Pezizomycetes	Pezizales	Pezizaceae	Peziza
OTU399	OY844170	Fungi	Ascomycota	Sordariomycetes	Hypocreales	Nectriaceae	Paracremonium
OTU400	OY844171	Fungi	Basidiomycota	Agaricomycetes	Trechisporales	Hydnodontaceae	Luellia
OTU401	OY844172	Fungi	Mortierellomycota	Mortierellomycetes	Mortierellales	Mortierellaceae	Mortierella
OTU402	OY844173	Fungi
OTU403	OY844174	Fungi	Ascomycota	Archaeorhizomycetes	Archaeorhizomycetales	Archaeorhizomycetaceae	Archaeorhizomyces
OTU404	OY844175	Fungi	Basidiomycota	Agaricomycetes	Thelephorales	Thelephoraceae	Thelephora
OTU405	OY844176	Fungi	Ascomycota	Leotiomycetes	Helotiales	Dermateaceae	Rhizodermea
OTU406	OY844177	Fungi	Ascomycota	Archaeorhizomycetes	Archaeorhizomycetales	Archaeorhizomycetaceae	Archaeorhizomyces
OTU407	OY844178	Fungi	Ascomycota	Archaeorhizomycetes	Archaeorhizomycetales	Archaeorhizomycetaceae	Archaeorhizomyces
OTU408	OY844179	Fungi	Basidiomycota	Agaricomycetes	Agaricales
OTU409	OY844180	Fungi	Ascomycota	Leotiomycetes	Helotiales	Hyaloscyphaceae	Lachnum
OTU410	OY844181	Fungi	Basidiomycota	Agaricomycetes	Cantharellales	Botryobasidiaceae	Botryobasidium
OTU411	OY844182	Fungi	Ascomycota	Archaeorhizomycetes	Archaeorhizomycetales	Archaeorhizomycetaceae	Archaeorhizomyces
OTU412	OY844183	Fungi	Ascomycota	Pezizomycetes	Pezizales	Pezizaceae	Peziza
OTU413	OY844184	Fungi	Ascomycota	Eurotiomycetes	Chaetothyriales	Herpotrichiellaceae
OTU414	OY844185	Fungi	Ascomycota	Leotiomycetes	Helotiales
OTU415	OY844186	Fungi	Ascomycota	Leotiomycetes	Helotiales	Myxotrichaceae	Oidiodendron
OTU416	OY844187	Fungi	Mortierellomycota	Mortierellomycetes	Mortierellales	Mortierellaceae	Mortierella
OTU417	OY844188	Fungi	Mucoromycota
OTU418	OY844189	Fungi	Ascomycota	Archaeorhizomycetes	Archaeorhizomycetales	Archaeorhizomycetaceae	Archaeorhizomyces
OTU419	OY844190	Fungi	Ascomycota	Archaeorhizomycetes	Archaeorhizomycetales	Archaeorhizomycetaceae	Archaeorhizomyces
OTU420	OY844191	Fungi	Ascomycota	Leotiomycetes	Helotiales
OTU421	OY844192	Fungi	Basidiomycota	Agaricomycetes	Agaricales	Amanitaceae	Amanita
OTU422	OY844193	Fungi	Basidiomycota	Agaricomycetes	Trechisporales	Hydnodontaceae	Luellia
OTU423	OY844194	Fungi	Ascomycota	Archaeorhizomycetes	Archaeorhizomycetales	Archaeorhizomycetaceae	Archaeorhizomyces
OTU424	OY844195	Fungi	Ascomycota	Leotiomycetes	Helotiales	Helotiaceae	Hymenoscyphus
OTU425	OY844196	Fungi	Ascomycota	Archaeorhizomycetes	Archaeorhizomycetales	Archaeorhizomycetaceae	Archaeorhizomyces
OTU426	OY844197	Fungi	Ascomycota	Archaeorhizomycetes	Archaeorhizomycetales	Archaeorhizomycetaceae	Archaeorhizomyces
OTU427	OY844198	Fungi	Ascomycota	Pezizomycetes	Pezizales	Pyronemataceae	Wilcoxina
OTU428	OY844199	Fungi	Ascomycota	Leotiomycetes	Helotiales	Hyaloscyphaceae
OTU429	OY844200	Fungi	Ascomycota	Eurotiomycetes	Chaetothyriales	Herpotrichiellaceae	Cladophialophora
OTU430	OY844201	Fungi	Mucoromycota
OTU431	OY844202	Fungi	Ascomycota	Dothideomycetes	Venturiales	Venturiaceae	Venturia
OTU432	OY844203	Fungi	Ascomycota
OTU433	OY844204	Fungi	Ascomycota	Archaeorhizomycetes	Archaeorhizomycetales	Archaeorhizomycetaceae	Archaeorhizomyces
OTU434	OY844205	Fungi	Ascomycota	Eurotiomycetes	Eurotiales	Aspergillaceae	Penicillium
OTU435	OY844206	Fungi	Ascomycota	Archaeorhizomycetes	Archaeorhizomycetales	Archaeorhizomycetaceae	Archaeorhizomyces
OTU436	OY844207	Fungi	Ascomycota	Archaeorhizomycetes	Archaeorhizomycetales	Archaeorhizomycetaceae	Archaeorhizomyces
OTU437	OY844208	Fungi	Ascomycota	Archaeorhizomycetes	Archaeorhizomycetales	Archaeorhizomycetaceae	Archaeorhizomyces
OTU438	OY844209	Fungi	Mucoromycota
OTU439	OY844210	Fungi	Ascomycota	Leotiomycetes	Helotiales	Hyaloscyphaceae	Hyaloscypha
OTU440	OY844211	Fungi	Ascomycota	Archaeorhizomycetes	Archaeorhizomycetales	Archaeorhizomycetaceae	Archaeorhizomyces
OTU441	OY844212	Fungi	Basidiomycota	Agaricomycetes	Thelephorales	Thelephoraceae	Thelephora
OTU442	OY844213	Fungi	Mortierellomycota	Mortierellomycetes	Mortierellales	Mortierellaceae	Mortierella
OTU443	OY844214	Fungi	Ascomycota	Eurotiomycetes	Chaetothyriales	Herpotrichiellaceae	Cladophialophora
OTU444	OY844215	Fungi	Basidiomycota	Agaricomycetes	Thelephorales	Thelephoraceae	Tomentella
OTU445	OY844216	Fungi
OTU446	OY844217	Fungi	Ascomycota	Archaeorhizomycetes	Archaeorhizomycetales	Archaeorhizomycetaceae	Archaeorhizomyces
OTU447	OY844218	Fungi	Ascomycota	Archaeorhizomycetes	Archaeorhizomycetales	Archaeorhizomycetaceae	Archaeorhizomyces
OTU448	OY844219	Fungi	Ascomycota	Leotiomycetes	Helotiales	Myxotrichaceae	Oidiodendron
OTU449	OY844220	Fungi	Rozellomycota
OTU450	OY844221	Fungi	Ascomycota	Leotiomycetes	Helotiales
OTU451	OY844222	Fungi	Ascomycota	Leotiomycetes	Helotiales	Helotiales_fam_Incertae_sedis	Acephala
OTU452	OY844223	Fungi	Ascomycota	Leotiomycetes	Helotiales
OTU453	OY844224	Fungi	Ascomycota	Leotiomycetes	Helotiales	Helotiaceae	Hymenoscyphus
OTU454	OY844225	Fungi	Basidiomycota	Agaricomycetes	Thelephorales	Thelephoraceae	Thelephora
OTU455	OY844226	Fungi	Basidiomycota	Agaricomycetes	Thelephorales	Thelephoraceae	Tomentella
OTU456	OY844227	Fungi	Ascomycota	Archaeorhizomycetes	Archaeorhizomycetales	Archaeorhizomycetaceae	Archaeorhizomyces
OTU457	OY844228	Fungi	Ascomycota	Eurotiomycetes	Chaetothyriales	Herpotrichiellaceae
OTU458	OY844229	Fungi	Basidiomycota	Tremellomycetes	Trichosporonales	Trichosporonaceae	Apiotrichum
OTU459	OY844230	Fungi	Mortierellomycota	Mortierellomycetes	Mortierellales	Mortierellaceae	Mortierella
OTU460	OY844231	Fungi	Rozellomycota	Rozellomycotina_cls_Incertae_sedis	GS11
OTU461	OY844232	Fungi	Ascomycota	Archaeorhizomycetes	Archaeorhizomycetales	Archaeorhizomycetaceae	Archaeorhizomyces
OTU462	OY844233	Fungi	Basidiomycota	Agaricomycetes	Hymenochaetales	Schizoporaceae	Hyphodontia
OTU463	OY844234	Fungi	Basidiomycota	Agaricomycetes	Sebacinales	Serendipitaceae
OTU464	OY844235	Fungi	Rozellomycota
OTU465	OY844236	Fungi	Ascomycota	Archaeorhizomycetes	Archaeorhizomycetales	Archaeorhizomycetaceae	Archaeorhizomyces
OTU466	OY844237	Fungi	Ascomycota	Archaeorhizomycetes	Archaeorhizomycetales	Archaeorhizomycetaceae	Archaeorhizomyces
OTU467	OY844238	Fungi	Ascomycota	Eurotiomycetes	Chaetothyriales	Herpotrichiellaceae
OTU468	OY844239	Fungi	Ascomycota	Archaeorhizomycetes	Archaeorhizomycetales	Archaeorhizomycetaceae	Archaeorhizomyces
OTU469	OY844240	Fungi	Ascomycota	Eurotiomycetes	Eurotiales	Trichocomaceae	Talaromyces
OTU470	OY844241	Fungi	Ascomycota	Dothideomycetes
OTU471	OY844242	Fungi	Ascomycota	Leotiomycetes	Helotiales
OTU472	OY844243	Fungi	Ascomycota	Leotiomycetes	Helotiales
OTU473	OY844244	Fungi	Ascomycota	Sordariomycetes	Ophiostomatales	Ophiostomatales_fam_Incertae_sedis	Spumatoria
OTU474	OY844245	Fungi	Ascomycota	Archaeorhizomycetes	Archaeorhizomycetales	Archaeorhizomycetaceae	Archaeorhizomyces
OTU475	OY844246	Fungi	Ascomycota	Leotiomycetes
OTU476	OY844247	Fungi	Ascomycota	Archaeorhizomycetes	Archaeorhizomycetales	Archaeorhizomycetaceae	Archaeorhizomyces
OTU477	OY844248	Fungi	Ascomycota	Archaeorhizomycetes	Archaeorhizomycetales	Archaeorhizomycetaceae	Archaeorhizomyces
OTU478	OY844249	Fungi	Ascomycota	Archaeorhizomycetes	Archaeorhizomycetales	Archaeorhizomycetaceae	Archaeorhizomyces
OTU479	OY844250	Fungi	Ascomycota	Pezizomycetes	Pezizales	Pyronemataceae	Wilcoxina
OTU480	OY844251	Fungi	Basidiomycota	Agaricomycetes	Agaricales	Tricholomataceae	Mycena
OTU481	OY844252	Fungi	Basidiomycota	Agaricomycetes	Trechisporales	Hydnodontaceae	Luellia
OTU482	OY844253	Fungi	Ascomycota
OTU483	OY844254	Fungi	Ascomycota	Leotiomycetes	Helotiales	Dermateaceae
OTU484	OY844255	Fungi	Ascomycota	Pezizomycetes	Pezizales	Pyronemataceae	Wilcoxina
OTU485	OY844256	Fungi
OTU486	OY844257	Fungi	Basidiomycota	Agaricomycetes	Cantharellales
OTU487	OY844258	Fungi	Ascomycota	Sordariomycetes	Xylariales
OTU488	OY844259	Fungi	Basidiomycota	Agaricomycetes	Thelephorales	Thelephoraceae	Tomentella
OTU489	OY844260	Fungi	Basidiomycota	Agaricomycetes	Trechisporales	Hydnodontaceae	Luellia
OTU490	OY844261	Fungi	Ascomycota	Archaeorhizomycetes	Archaeorhizomycetales	Archaeorhizomycetaceae	Archaeorhizomyces
OTU491	OY844262	Fungi	Ascomycota	Dothideomycetes	Mytilinidiales	Mytilinidiaceae	Lophium
OTU492	OY844263	Fungi	Rozellomycota
OTU493	OY844264	Fungi	Ascomycota	Pezizomycetes	Pezizales	Pyronemataceae	Wilcoxina
OTU494	OY844265	Fungi	Basidiomycota	Microbotryomycetes	Microbotryomycetes_ord_Incertae_sedis	Microbotryomycetes_fam_Incertae_sedis	Curvibasidium
OTU495	OY844266	Fungi	Mucoromycota
OTU496	OY844267	Fungi	Ascomycota	Leotiomycetes	Helotiales
OTU497	OY844268	Fungi	Ascomycota	Leotiomycetes	Helotiales
OTU498	OY844269	Fungi	Ascomycota
OTU499	OY844270	Fungi	Ascomycota	Archaeorhizomycetes	Archaeorhizomycetales	Archaeorhizomycetaceae	Archaeorhizomyces
OTU500	OY844271	Fungi	Ascomycota	Leotiomycetes	Helotiales	Myxotrichaceae	Oidiodendron
OTU501	OY844272	Fungi	Ascomycota	Sordariomycetes	Chaetosphaeriales	Chaetosphaeriaceae	Chaetosphaeria
OTU502	OY844273	Fungi	Ascomycota	Sordariomycetes	Hypocreales	Clavicipitaceae	Metarhizium
OTU503	OY844274	Fungi	Mortierellomycota	Mortierellomycetes	Mortierellales	Mortierellaceae	Mortierella
OTU504	OY844275	Fungi	Ascomycota	Leotiomycetes	Helotiales
OTU505	OY844276	Fungi	Ascomycota	Leotiomycetes	Helotiales	Helotiaceae	Meliniomyces
OTU506	OY844277	Fungi	Ascomycota	Pezizomycetes	Pezizales	Pyronemataceae	Wilcoxina
OTU507	OY844278	Fungi	Ascomycota	Eurotiomycetes	Chaetothyriales	Herpotrichiellaceae	Cladophialophora
OTU508	OY844279	Fungi	Ascomycota	Eurotiomycetes	Chaetothyriales	Herpotrichiellaceae	Cladophialophora
OTU509	OY844280	Fungi	Basidiomycota	Agaricomycetes	Polyporales	Meruliaceae	Ceraceomyces
OTU510	OY844281	Fungi	Mucoromycota
OTU511	OY844282	Fungi	Ascomycota	Archaeorhizomycetes	Archaeorhizomycetales	Archaeorhizomycetaceae	Archaeorhizomyces
OTU512	OY844283	Fungi	Ascomycota	Archaeorhizomycetes	Archaeorhizomycetales	Archaeorhizomycetaceae	Archaeorhizomyces
OTU513	OY844284	Fungi	Ascomycota	Eurotiomycetes	Chaetothyriales	Chaetothyriales_fam_Incertae_sedis	Ceratosporella
OTU514	OY844285	Fungi	Ascomycota	Eurotiomycetes	Chaetothyriales	Herpotrichiellaceae
OTU515	OY844286	Fungi	Basidiomycota	Microbotryomycetes	Leucosporidiales	Leucosporidiaceae	Leucosporidium
OTU516	OY844287	Fungi	Ascomycota	Leotiomycetes	Helotiales	Hyaloscyphaceae	Hyaloscypha
OTU517	OY844288	Fungi	Ascomycota	Leotiomycetes	Helotiales	Hyaloscyphaceae	Pezizella
OTU518	OY844289	Fungi	Ascomycota	Archaeorhizomycetes	Archaeorhizomycetales	Archaeorhizomycetaceae	Archaeorhizomyces
OTU519	OY844290	Fungi	Mortierellomycota	Mortierellomycetes	Mortierellales	Mortierellaceae	Mortierella
OTU520	OY844291	Fungi
OTU521	OY844292	Fungi	Ascomycota
OTU522	OY844293	Fungi	Ascomycota	Archaeorhizomycetes	Archaeorhizomycetales	Archaeorhizomycetaceae	Archaeorhizomyces
OTU523	OY844294	Fungi	Ascomycota	Archaeorhizomycetes	Archaeorhizomycetales	Archaeorhizomycetaceae	Archaeorhizomyces
OTU524	OY844295	Fungi	Basidiomycota	Agaricomycetes	Trechisporales
OTU525	OY844296	Fungi	Ascomycota	Eurotiomycetes	Eurotiales	Aspergillaceae	Penicillium
OTU526	OY844297	Fungi	Ascomycota	Leotiomycetes	Thelebolales	Pseudeurotiaceae	Pseudeurotium
OTU527	OY844298	Fungi	Ascomycota	Archaeorhizomycetes	Archaeorhizomycetales	Archaeorhizomycetaceae	Archaeorhizomyces
OTU528	OY844299	Fungi	Ascomycota	Pezizomycetes	Pezizales	Pyronemataceae	Wilcoxina
OTU529	OY844300	Fungi	Ascomycota	Sordariomycetes	Sordariales	Lasiosphaeriaceae	Schizothecium
OTU530	OY844301	Fungi	Basidiomycota	Agaricomycetes	Hymenochaetales	Schizoporaceae
OTU531	OY844302	Fungi	Basidiomycota	Agaricomycetes	Thelephorales	Thelephoraceae	Tomentella
OTU532	OY844303	Fungi	Basidiomycota	Microbotryomycetes	Microbotryomycetes_ord_Incertae_sedis	Chrysozymaceae	Slooffia
OTU533	OY844304	Fungi	Ascomycota
OTU534	OY844305	Fungi	Ascomycota	Leotiomycetes	Helotiales	Dermateaceae	Cryptosporiopsis
OTU535	OY844306	Fungi	Ascomycota	Pezizomycetes	Pezizales	Pyronemataceae	Byssonectria
OTU536	OY844307	Fungi	Basidiomycota	Agaricomycetes	Trechisporales	Hydnodontaceae	Trechispora
OTU537	OY844308	Fungi	Mortierellomycota	Mortierellomycetes	Mortierellales	Mortierellaceae	Mortierella
OTU538	OY844309	Fungi	Ascomycota	Archaeorhizomycetes	Archaeorhizomycetales	Archaeorhizomycetaceae	Archaeorhizomyces
OTU539	OY844310	Fungi	Ascomycota	Leotiomycetes	Helotiales	Hyaloscyphaceae
OTU540	OY844311	Fungi	Ascomycota	Sordariomycetes	Chaetosphaeriales	Chaetosphaeriaceae	Dictyochaeta
OTU541	OY844312	Fungi	Mucoromycota
OTU542	OY844313	Fungi
OTU543	OY844314	Fungi	Ascomycota	Archaeorhizomycetes	Archaeorhizomycetales	Archaeorhizomycetaceae	Archaeorhizomyces
OTU544	OY844315	Fungi	Ascomycota	Leotiomycetes	Helotiales	Helotiales_fam_Incertae_sedis	Chalara
OTU545	OY844316	Fungi	Ascomycota	Pezizomycetes	Pezizales	Pyronemataceae	Wilcoxina
OTU546	OY844317	Fungi	Ascomycota	Pezizomycetes	Pezizales	Pyronemataceae	Wilcoxina
OTU547	OY844318	Fungi	Basidiomycota	Agaricomycetes	Phallales	Phallaceae	Phallus
OTU548	OY844319	Fungi	Basidiomycota	Agaricomycetes	Atheliales
OTU549	OY844320	Fungi	Basidiomycota	Agaricomycetes	Russulales	Russulaceae	Russula
OTU550	OY844321	Fungi	Ascomycota	Eurotiomycetes	Eurotiales	Trichocomaceae	Talaromyces
OTU551	OY844322	Fungi	Ascomycota	Leotiomycetes	Helotiales
OTU552	OY844323	Fungi	Ascomycota	Leotiomycetes	Helotiales
OTU553	OY844324	Fungi	Ascomycota	Sordariomycetes	Hypocreales	Nectriaceae	Fusarium
OTU554	OY844325	Fungi	Basidiomycota	Agaricomycetes	Agaricales	Cortinariaceae	Cortinarius
OTU555	OY844326	Fungi	Basidiomycota	Agaricomycetes	Trechisporales	Hydnodontaceae	Luellia
OTU556	OY844327	Fungi	Basidiomycota	Agaricomycetes	Trechisporales	Hydnodontaceae	Luellia
OTU557	OY844328	Fungi	Basidiomycota	Atractiellomycetes	Atractiellales	Phleogenaceae	Bourdotigloea
OTU558	OY844329	Fungi	Basidiomycota	Tremellomycetes	Cystofilobasidiales	Mrakiaceae	Tausonia
OTU559	OY844330	Fungi	Zoopagomycota	Zoopagomycetes	Zoopagales	Piptocephalidaceae	Syncephalis
OTU560	OY844331	Fungi
OTU561	OY844332	Fungi	Ascomycota	Archaeorhizomycetes	Archaeorhizomycetales	Archaeorhizomycetaceae	Archaeorhizomyces
OTU562	OY844333	Fungi	Ascomycota	Leotiomycetes	Helotiales
OTU563	OY844334	Fungi	Ascomycota	Leotiomycetes	Thelebolales	Pseudeurotiaceae	Teberdinia
OTU564	OY844335	Fungi	Ascomycota	Sordariomycetes	Hypocreales	Clavicipitaceae	Pochonia
OTU565	OY844336	Fungi	Mucoromycota
OTU566	OY844337	Fungi	Ascomycota	Archaeorhizomycetes	Archaeorhizomycetales	Archaeorhizomycetaceae	Archaeorhizomyces
OTU567	OY844338	Fungi	Ascomycota	Sordariomycetes	Sordariales
OTU568	OY844339	Fungi	Basidiomycota	Agaricomycetes	Agaricales
OTU569	OY844340	Fungi	Basidiomycota	Agaricomycetes	Boletales	Boletales_fam_Incertae_sedis	Leucogyrophana
OTU570	OY844341	Fungi
OTU571	OY844342	Fungi	Ascomycota	Leotiomycetes	Helotiales	Vibrisseaceae	Phialocephala
OTU572	OY844343	Fungi	Ascomycota	Pezizomycetes	Pezizales	Pyronemataceae	Wilcoxina
OTU573	OY844344	Fungi	Basidiomycota	Agaricomycetes	Trechisporales	Hydnodontaceae	Luellia
OTU574	OY844345	Fungi	Ascomycota	Archaeorhizomycetes	Archaeorhizomycetales	Archaeorhizomycetaceae	Archaeorhizomyces
OTU575	OY844346	Fungi	Ascomycota	Dothideomycetes	Mytilinidiales	Mytilinidiaceae
OTU576	OY844347	Fungi	Ascomycota	Eurotiomycetes	Eurotiales	Aspergillaceae	Aspergillus
OTU577	OY844348	Fungi	Ascomycota	Leotiomycetes	Helotiales
OTU578	OY844349	Fungi	Ascomycota	Pezizomycetes	Pezizales	Pyronemataceae	Wilcoxina
OTU579	OY844350	Fungi	Basidiomycota	Agaricomycetes	Russulales	Russulaceae	Lactarius
OTU580	OY844351	Fungi	Basidiomycota	Agaricomycetes	Thelephorales	Thelephoraceae	Tomentella
OTU581	OY844352	Fungi	Basidiomycota	Microbotryomycetes	Leucosporidiales	Leucosporidiaceae	Leucosporidium
OTU582	OY844353	Fungi	Rozellomycota
OTU583	OY844354	Fungi	Ascomycota	Archaeorhizomycetes	Archaeorhizomycetales	Archaeorhizomycetaceae	Archaeorhizomyces
OTU584	OY844355	Fungi	Ascomycota	Archaeorhizomycetes	Archaeorhizomycetales	Archaeorhizomycetaceae	Archaeorhizomyces
OTU585	OY844356	Fungi	Ascomycota	Archaeorhizomycetes	Archaeorhizomycetales	Archaeorhizomycetaceae	Archaeorhizomyces
OTU586	OY844357	Fungi	Ascomycota	Leotiomycetes	Helotiales
OTU587	OY844358	Fungi	Ascomycota	Leotiomycetes	Helotiales	Vibrisseaceae	Phialocephala
OTU588	OY844359	Fungi	Basidiomycota	Agaricomycetes	Boletales	Hygrophoropsidaceae	Hygrophoropsis
OTU589	OY844360	Fungi	Basidiomycota	Microbotryomycetes	Sporidiobolales
OTU590	OY844361	Fungi	Basidiomycota	Tremellomycetes
OTU591	OY844362	Fungi
OTU592	OY844363	Fungi	Ascomycota	Archaeorhizomycetes	Archaeorhizomycetales	Archaeorhizomycetaceae	Archaeorhizomyces
OTU593	OY844364	Fungi	Ascomycota	Eurotiomycetes	Eurotiales	Elaphomycetaceae	Elaphomyces
OTU594	OY844365	Fungi	Ascomycota	Leotiomycetes	Helotiales	Helotiaceae	Meliniomyces
OTU595	OY844366	Fungi	Ascomycota	Pezizomycetes	Pezizales	Pyronemataceae	Wilcoxina
OTU596	OY844367	Fungi	Basidiomycota	Agaricomycetes	Agaricales
OTU597	OY844368	Fungi	Basidiomycota	Agaricomycetes	Agaricomycetes_ord_Incertae_sedis	Agaricomycetes_fam_Incertae_sedis	Xenasmatella
OTU598	OY844369	Fungi	Basidiomycota	Agaricomycetes	Atheliales	Atheliaceae	Tylospora
OTU599	OY844370	Fungi	Basidiomycota	Agaricomycetes	Boletales	Boletaceae	Imleria
OTU600	OY844371	Fungi	Basidiomycota	Agaricomycetes	Thelephorales	Thelephoraceae	Tomentellopsis
OTU601	OY844372	Fungi	Mortierellomycota	Mortierellomycetes	Mortierellales	Mortierellaceae	Mortierella
OTU602	OY844373	Fungi	Ascomycota	Archaeorhizomycetes	Archaeorhizomycetales	Archaeorhizomycetaceae	Archaeorhizomyces
OTU603	OY844374	Fungi	Ascomycota	Archaeorhizomycetes	Archaeorhizomycetales	Archaeorhizomycetaceae	Archaeorhizomyces
OTU604	OY844375	Fungi	Ascomycota	Archaeorhizomycetes	Archaeorhizomycetales	Archaeorhizomycetaceae	Archaeorhizomyces
OTU605	OY844376	Fungi	Ascomycota	Dothideomycetes	Pleosporales
OTU606	OY844377	Fungi	Ascomycota	Leotiomycetes
OTU607	OY844378	Fungi	Ascomycota	Leotiomycetes	Helotiales	Hyaloscyphaceae
OTU608	OY844379	Fungi	Ascomycota	Leotiomycetes	Helotiales	Vibrisseaceae	Phialocephala
OTU609	OY844380	Fungi	Basidiomycota	Agaricomycetes	Agaricales	Amanitaceae	Amanita
OTU610	OY844381	Fungi	Basidiomycota	Agaricomycetes	Boletales	Boletaceae	Imleria
OTU611	OY844382	Fungi	Basidiomycota	Agaricomycetes	Russulales	Russulaceae	Russula
OTU612	OY844383	Fungi	Basidiomycota	Agaricomycetes	Trechisporales	Hydnodontaceae	Luellia
OTU613	OY844384	Fungi	Mortierellomycota	Mortierellomycetes	Mortierellales	Mortierellaceae	Mortierella
OTU614	OY844385	Fungi	Ascomycota	Archaeorhizomycetes	Archaeorhizomycetales	Archaeorhizomycetaceae	Archaeorhizomyces
OTU615	OY844386	Fungi	Ascomycota	Lecanoromycetes	Lecanoromycetes_ord_Incertae_sedis	Micropeltidaceae
OTU616	OY844387	Fungi	Ascomycota	Leotiomycetes	Helotiales
OTU617	OY844388	Fungi	Ascomycota	Leotiomycetes	Thelebolales	Pseudeurotiaceae	Pseudogymnoascus
OTU618	OY844389	Fungi	Ascomycota	Leotiomycetes	Thelebolales	Thelebolaceae	Thelebolus
OTU619	OY844390	Fungi	Ascomycota	Pezizomycetes	Pezizales	Pyronemataceae	Wilcoxina
OTU620	OY844391	Fungi	Ascomycota	Pezizomycetes	Pezizales	Pyronemataceae	Wilcoxina
OTU621	OY844392	Fungi	Ascomycota	Pezizomycetes	Pezizales	Pyronemataceae	Wilcoxina
OTU622	OY844393	Fungi	Basidiomycota	Agaricomycetes	Agaricales
OTU623	OY844394	Fungi	Basidiomycota	Microbotryomycetes	Leucosporidiales
OTU624	OY844395	Fungi	Ascomycota	Archaeorhizomycetes	Archaeorhizomycetales	Archaeorhizomycetaceae	Archaeorhizomyces
OTU625	OY844396	Fungi	Ascomycota	Archaeorhizomycetes	Archaeorhizomycetales	Archaeorhizomycetaceae	Archaeorhizomyces
OTU626	OY844397	Fungi	Ascomycota	Archaeorhizomycetes	Archaeorhizomycetales	Archaeorhizomycetaceae	Archaeorhizomyces
OTU627	OY844398	Fungi	Ascomycota	Archaeorhizomycetes	Archaeorhizomycetales	Archaeorhizomycetaceae	Archaeorhizomyces
OTU628	OY844399	Fungi	Ascomycota	Leotiomycetes	Helotiales	Helotiales_fam_Incertae_sedis	Acephala
OTU629	OY844400	Fungi	Ascomycota	Leotiomycetes	Helotiales	Vibrisseaceae	Phialocephala
OTU630	OY844401	Fungi	Ascomycota	Archaeorhizomycetes	Archaeorhizomycetales	Archaeorhizomycetaceae	Archaeorhizomyces
OTU631	OY844402	Fungi	Ascomycota	Eurotiomycetes	Chaetothyriales	Herpotrichiellaceae	Cladophialophora
OTU632	OY844403	Fungi	Ascomycota	Leotiomycetes	Helotiales	Hyaloscyphaceae	Polydesmia
OTU633	OY844404	Fungi	Ascomycota	Pezizomycetes	Pezizales	Pyronemataceae	Wilcoxina
OTU634	OY844405	Fungi	Ascomycota	Pezizomycetes	Pezizales	Pyronemataceae	Wilcoxina
OTU635	OY844406	Fungi	Basidiomycota	Agaricomycetes	Russulales	Russulaceae	Russula
OTU636	OY844407	Fungi	Ascomycota
OTU637	OY844408	Fungi	Ascomycota
OTU638	OY844409	Fungi	Ascomycota	Archaeorhizomycetes	Archaeorhizomycetales	Archaeorhizomycetaceae	Archaeorhizomyces
OTU639	OY844410	Fungi	Ascomycota	Archaeorhizomycetes	Archaeorhizomycetales	Archaeorhizomycetaceae	Archaeorhizomyces
OTU640	OY844411	Fungi	Ascomycota	Archaeorhizomycetes	Archaeorhizomycetales	Archaeorhizomycetaceae	Archaeorhizomyces
OTU641	OY844412	Fungi	Ascomycota	Dothideomycetes	Mytilinidales	Gloniaceae	Cenococcum
OTU642	OY844413	Fungi	Ascomycota	Eurotiomycetes	Eurotiales	Aspergillaceae	Penicillium
OTU643	OY844414	Fungi	Ascomycota	Pezizomycetes	Pezizales	Pyronemataceae	Wilcoxina
OTU644	OY844415	Fungi	Ascomycota	Saccharomycetes	Saccharomycetales
OTU645	OY844416	Fungi	Ascomycota	Sordariomycetes	Hypocreales	Cordycipitaceae	Lecanicillium
OTU646	OY844417	Fungi	Basidiomycota	Agaricomycetes	Atheliales	Atheliaceae	Tylospora
OTU647	OY844418	Fungi	Basidiomycota	Agaricomycetes	Thelephorales	Thelephoraceae	Tomentella
OTU648	OY844419	Fungi	Basidiomycota	Agaricomycetes	Trechisporales	Hydnodontaceae	Trechispora
OTU649	OY844420	Fungi	Ascomycota	Archaeorhizomycetes	Archaeorhizomycetales	Archaeorhizomycetaceae	Archaeorhizomyces
OTU650	OY844421	Fungi	Ascomycota	Archaeorhizomycetes	Archaeorhizomycetales	Archaeorhizomycetaceae	Archaeorhizomyces
OTU651	OY844422	Fungi	Ascomycota	Archaeorhizomycetes	Archaeorhizomycetales	Archaeorhizomycetaceae	Archaeorhizomyces
OTU652	OY844423	Fungi	Ascomycota	Archaeorhizomycetes	Archaeorhizomycetales	Archaeorhizomycetaceae	Archaeorhizomyces
OTU653	OY844424	Fungi	Ascomycota	Eurotiomycetes	Eurotiales	Aspergillaceae	Penicillium
OTU654	OY844425	Fungi	Ascomycota	Sordariomycetes	Hypocreales
OTU655	OY844426	Fungi	Ascomycota	Sordariomycetes	Hypocreales
OTU656	OY844427	Fungi	Basidiomycota	Agaricomycetes	Atheliales	Atheliaceae	Athelia
OTU657	OY844428	Fungi	Mucoromycota	Umbelopsidomycetes	Umbelopsidales	Umbelopsidaceae	Umbelopsis
OTU658	OY844429	Fungi	Ascomycota
OTU659	OY844430	Fungi	Ascomycota	Dothideomycetes	Capnodiales	Cladosporiaceae	Cladosporium
OTU660	OY844431	Fungi	Ascomycota	Eurotiomycetes	Chaetothyriales	Herpotrichiellaceae	Exophiala
OTU661	OY844432	Fungi	Ascomycota	Leotiomycetes	Helotiales
OTU662	OY844433	Fungi	Ascomycota	Leotiomycetes	Helotiales
OTU663	OY844434	Fungi	Ascomycota	Leotiomycetes	Helotiales	Vibrisseaceae	Phialocephala
OTU664	OY844435	Fungi	Basidiomycota	Microbotryomycetes	Leucosporidiales
OTU665	OY844436	Fungi
OTU666	OY844437	Fungi
OTU667	OY844438	Fungi	Ascomycota	Dothideomycetes	Pleosporales	Leptosphaeriaceae	Acicuseptoria
OTU668	OY844439	Fungi	Ascomycota	Leotiomycetes	Helotiales	Helotiales_fam_Incertae_sedis	Leptodontidium
OTU669	OY844440	Fungi	Ascomycota	Pezizomycetes	Pezizales	Pyronemataceae	Wilcoxina
OTU670	OY844441	Fungi	Basidiomycota	Agaricomycetes	Trechisporales	Hydnodontaceae	Luellia
OTU671	OY844442	Fungi	Ascomycota	Archaeorhizomycetes	Archaeorhizomycetales	Archaeorhizomycetaceae	Archaeorhizomyces
OTU672	OY844443	Fungi	Ascomycota	Archaeorhizomycetes	Archaeorhizomycetales	Archaeorhizomycetaceae	Archaeorhizomyces
OTU673	OY844444	Fungi	Ascomycota	Dothideomycetes	Venturiales
OTU674	OY844445	Fungi	Ascomycota	Leotiomycetes
OTU675	OY844446	Fungi	Ascomycota	Leotiomycetes	Helotiales
OTU676	OY844447	Fungi	Ascomycota	Leotiomycetes	Helotiales	Myxotrichaceae	Oidiodendron
OTU677	OY844448	Fungi	Ascomycota	Pezizomycetes	Pezizales	Pyronemataceae	Wilcoxina
OTU678	OY844449	Fungi	Ascomycota	Sordariomycetes	Hypocreales	Clavicipitaceae	Metarhizium
OTU679	OY844450	Fungi	Basidiomycota	Agaricomycetes	Atheliales	Atheliaceae	Tylospora
OTU680	OY844451	Fungi	Basidiomycota	Agaricomycetes	Hymenochaetales	Schizoporaceae	Xylodon
OTU681	OY844452	Fungi	Basidiomycota	Agaricomycetes	Trechisporales	Hydnodontaceae	Trechispora
OTU682	OY844453	Fungi	Basidiomycota	Microbotryomycetes	Kriegeriales	Kriegeriaceae	Yamadamyces
OTU683	OY844454	Fungi	Basidiomycota	Tremellomycetes	Filobasidiales	Piskurozymaceae	Piskurozyma
OTU684	OY844455	Fungi	Mortierellomycota	Mortierellomycetes	Mortierellales	Mortierellaceae	Mortierella
OTU685	OY844456	Fungi	Ascomycota	Archaeorhizomycetes	Archaeorhizomycetales	Archaeorhizomycetaceae	Archaeorhizomyces
OTU686	OY844457	Fungi	Ascomycota	Eurotiomycetes	Eurotiales	Aspergillaceae	Penicillium
OTU687	OY844458	Fungi	Ascomycota	Eurotiomycetes	Eurotiales	Aspergillaceae	Penicillium
OTU688	OY844459	Fungi	Ascomycota	Leotiomycetes	Helotiales
OTU689	OY844460	Fungi	Ascomycota	Leotiomycetes	Helotiales	Helotiaceae	Meliniomyces
OTU690	OY844461	Fungi	Ascomycota	Leotiomycetes	Helotiales	Helotiales_fam_Incertae_sedis
OTU691	OY844462	Fungi	Ascomycota	Leotiomycetes	Helotiales	Helotiales_fam_Incertae_sedis	Chalara
OTU692	OY844463	Fungi	Ascomycota	Leotiomycetes	Helotiales	Helotiales_fam_Incertae_sedis	Xenochalara
OTU693	OY844464	Fungi	Ascomycota	Leotiomycetes	Helotiales	Vibrisseaceae	Phialocephala
OTU694	OY844465	Fungi	Ascomycota	Sordariomycetes	Chaetosphaeriales	Chaetosphaeriaceae	Chaetosphaeria
OTU695	OY844466	Fungi	Ascomycota	Sordariomycetes	Hypocreales	Hypocreaceae	Hypomyces
OTU696	OY844467	Fungi	Ascomycota	Sordariomycetes	Hypocreales	Hypocreaceae	Trichoderma
OTU697	OY844468	Fungi	Basidiomycota	Agaricomycetes	Agaricales
OTU698	OY844469	Fungi	Basidiomycota	Agaricomycetes	Thelephorales	Thelephoraceae	Thelephora
OTU699	OY844470	Fungi	Basidiomycota	Dacrymycetes	Dacrymycetales	Dacrymycetaceae	Calocera
OTU700	OY844471	Fungi	Basidiomycota	Microbotryomycetes	Sporidiobolales	Sporidiobolaceae	Rhodotorula
OTU701	OY844472	Fungi	Mucoromycota
OTU702	OY844473	Fungi	Ascomycota	Archaeorhizomycetes	Archaeorhizomycetales	Archaeorhizomycetaceae	Archaeorhizomyces
OTU703	OY844474	Fungi	Ascomycota	Archaeorhizomycetes	Archaeorhizomycetales	Archaeorhizomycetaceae	Archaeorhizomyces
OTU704	OY844475	Fungi	Ascomycota	Eurotiomycetes	Chaetothyriales	Herpotrichiellaceae	Cladophialophora
OTU705	OY844476	Fungi	Ascomycota	Eurotiomycetes	Chaetothyriales	Herpotrichiellaceae	Cladophialophora
OTU706	OY844477	Fungi	Ascomycota	Leotiomycetes	Helotiales
OTU707	OY844478	Fungi	Ascomycota	Leotiomycetes	Helotiales	Ascocorticiaceae	Ascocorticium
OTU708	OY844479	Fungi	Ascomycota	Leotiomycetes	Helotiales	Helotiaceae	Meliniomyces
OTU709	OY844480	Fungi	Ascomycota	Leotiomycetes	Helotiales	Helotiales_fam_Incertae_sedis	Chalara
OTU710	OY844481	Fungi	Ascomycota	Leotiomycetes	Helotiales	Helotiales_fam_Incertae_sedis	Xenochalara
OTU711	OY844482	Fungi	Ascomycota	Leotiomycetes	Thelebolales	Pseudeurotiaceae	Leuconeurospora
OTU712	OY844483	Fungi	Ascomycota	Sordariomycetes	Hypocreales	Hypocreales_fam_Incertae_sedis	Chlorocillium
OTU713	OY844484	Fungi	Basidiomycota	Agaricomycetes	Agaricales
OTU714	OY844485	Fungi	Basidiomycota	Agaricomycetes	Boletales	Paxillaceae	Paxillus
OTU715	OY844486	Fungi	Basidiomycota	Agaricomycetes	Russulales	Russulaceae	Russula
OTU716	OY844487	Fungi	Basidiomycota	Tremellomycetes	Tremellales
OTU717	OY844488	Fungi	Rozellomycota	Rozellomycotina_cls_Incertae_sedis	GS11
OTU718	OY844489	Fungi	Ascomycota	Archaeorhizomycetes	Archaeorhizomycetales	Archaeorhizomycetaceae	Archaeorhizomyces
OTU719	OY844490	Fungi	Ascomycota	Archaeorhizomycetes	Archaeorhizomycetales	Archaeorhizomycetaceae	Archaeorhizomyces
OTU720	OY844491	Fungi	Ascomycota	Eurotiomycetes	Eurotiales
OTU721	OY844492	Fungi	Ascomycota	Leotiomycetes
OTU722	OY844493	Fungi	Ascomycota	Leotiomycetes	Helotiales
OTU723	OY844494	Fungi	Ascomycota	Leotiomycetes	Helotiales
OTU724	OY844495	Fungi	Ascomycota	Leotiomycetes	Helotiales	Hyaloscyphaceae	Lachnellula
OTU725	OY844496	Fungi	Ascomycota	Pezizomycetes	Pezizales	Pyronemataceae	Wilcoxina
OTU726	OY844497	Fungi	Ascomycota	Pezizomycetes	Pezizales	Pyronemataceae	Wilcoxina
OTU727	OY844498	Fungi	Ascomycota	Pezizomycetes	Pezizales	Pyronemataceae	Wilcoxina
OTU728	OY844499	Fungi	Ascomycota	Sordariomycetes	Hypocreales	Clavicipitaceae	Metarhizium
OTU729	OY844500	Fungi	Ascomycota	Sordariomycetes	Hypocreales	Cordycipitaceae	Beauveria
OTU730	OY844501	Fungi	Ascomycota	Sordariomycetes	Sordariales
OTU731	OY844502	Fungi	Basidiomycota	Agaricomycetes	Agaricales
OTU732	OY844503	Fungi	Basidiomycota	Agaricomycetes	Agaricales	Strophariaceae	Galerina
OTU733	OY844504	Fungi	Basidiomycota	Microbotryomycetes	Kriegeriales	Kriegeriaceae	Yamadamyces
OTU734	OY844505	Fungi	Mortierellomycota	Mortierellomycetes	Mortierellales	Mortierellaceae	Mortierella
OTU735	OY844506	Fungi	Mortierellomycota	Mortierellomycetes	Mortierellales	Mortierellaceae	Mortierella
OTU736	OY844507	Fungi
OTU737	OY844508	Fungi	Ascomycota	Archaeorhizomycetes	Archaeorhizomycetales	Archaeorhizomycetaceae	Archaeorhizomyces
OTU738	OY844509	Fungi	Ascomycota	Archaeorhizomycetes	Archaeorhizomycetales	Archaeorhizomycetaceae	Archaeorhizomyces
OTU739	OY844510	Fungi	Ascomycota	Archaeorhizomycetes	Archaeorhizomycetales	Archaeorhizomycetaceae	Archaeorhizomyces
OTU740	OY844511	Fungi	Ascomycota	Saccharomycetes	Saccharomycetales
OTU741	OY844512	Fungi	Ascomycota	Sordariomycetes	Hypocreales	Hypocreales_fam_Incertae_sedis	Sesquicillium
OTU742	OY844513	Fungi	Ascomycota	Sordariomycetes	Sordariales	Chaetomiaceae	Humicola
OTU743	OY844514	Fungi	Basidiomycota	Agaricomycetes	Agaricales	Cortinariaceae	Cortinarius
OTU744	OY844515	Fungi	Basidiomycota	Agaricomycetes	Russulales	Russulaceae	Lactarius
OTU745	OY844516	Fungi	Basidiomycota	Agaricomycetes	Trechisporales	Hydnodontaceae	Trechispora
OTU746	OY844517	Fungi	Mortierellomycota	Mortierellomycetes	Mortierellales	Mortierellaceae	Mortierella
OTU747	OY844518	Fungi	Mortierellomycota	Mortierellomycetes	Mortierellales	Mortierellaceae	Mortierella
OTU748	OY844519	Fungi
OTU749	OY844520	Fungi
OTU750	OY844521	Fungi	Ascomycota	Archaeorhizomycetes	Archaeorhizomycetales	Archaeorhizomycetaceae	Archaeorhizomyces
OTU751	OY844522	Fungi	Ascomycota	Archaeorhizomycetes	Archaeorhizomycetales	Archaeorhizomycetaceae	Archaeorhizomyces
OTU752	OY844523	Fungi	Ascomycota	Leotiomycetes	Helotiales
OTU753	OY844524	Fungi	Ascomycota	Leotiomycetes	Helotiales	Helotiaceae	Scytalidium
OTU754	OY844525	Fungi	Ascomycota	Leotiomycetes	Helotiales	Helotiales_fam_Incertae_sedis	Cadophora
OTU755	OY844526	Fungi	Ascomycota	Leotiomycetes	Helotiales	Helotiales_fam_Incertae_sedis	Chalara
OTU756	OY844527	Fungi	Ascomycota	Pezizomycetes	Pezizales	Pyronemataceae	Wilcoxina
OTU757	OY844528	Fungi	Ascomycota	Sordariomycetes	Glomerellales	Plectosphaerellaceae	Verticillium
OTU758	OY844529	Fungi	Ascomycota	Sordariomycetes	Hypocreales	Hypocreaceae	Trichoderma
OTU759	OY844530	Fungi	Basidiomycota	Agaricomycetes	Trechisporales
OTU760	OY844531	Fungi	Mortierellomycota	Mortierellomycetes	Mortierellales	Mortierellaceae	Mortierella
OTU761	OY844532	Fungi	Mortierellomycota	Mortierellomycetes	Mortierellales	Mortierellaceae	Mortierella
OTU762	OY844533	Fungi
OTU763	OY844534	Fungi
OTU764	OY844535	Fungi
OTU765	OY844536	Fungi	Ascomycota	Archaeorhizomycetes	Archaeorhizomycetales	Archaeorhizomycetaceae	Archaeorhizomyces
OTU766	OY844537	Fungi	Ascomycota	Archaeorhizomycetes	Archaeorhizomycetales	Archaeorhizomycetaceae	Archaeorhizomyces
OTU767	OY844538	Fungi	Ascomycota	Archaeorhizomycetes	Archaeorhizomycetales	Archaeorhizomycetaceae	Archaeorhizomyces
OTU768	OY844539	Fungi	Ascomycota	Archaeorhizomycetes	Archaeorhizomycetales	Archaeorhizomycetaceae	Archaeorhizomyces
OTU769	OY844540	Fungi	Ascomycota	Eurotiomycetes	Chaetothyriales
OTU770	OY844541	Fungi	Ascomycota	Eurotiomycetes	Eurotiales	Trichocomaceae	Talaromyces
OTU771	OY844542	Fungi	Ascomycota	Leotiomycetes	Helotiales	Hyaloscyphaceae	Pezizella
OTU772	OY844543	Fungi	Ascomycota	Pezizomycetes	Pezizales	Pyronemataceae	Wilcoxina
OTU773	OY844544	Fungi	Ascomycota	Pezizomycetes	Pezizales	Pyronemataceae	Wilcoxina
OTU774	OY844545	Fungi	Ascomycota	Sordariomycetes	Hypocreales	Clavicipitaceae	Pochonia
OTU775	OY844546	Fungi	Basidiomycota	Agaricomycetes	Agaricales	Strophariaceae	Galerina
OTU776	OY844547	Fungi	Basidiomycota	Agaricomycetes	Boletales	Boletaceae	Imleria
OTU777	OY844548	Fungi	Basidiomycota	Agaricomycetes	Polyporales	Meruliaceae	Ceraceomyces
OTU778	OY844549	Fungi	Basidiomycota	Agaricomycetes	Russulales	Russulaceae	Russula
OTU779	OY844550	Fungi
OTU780	OY844551	Fungi
OTU781	OY844552	Fungi
OTU782	OY844553	Fungi	Ascomycota	Archaeorhizomycetes	Archaeorhizomycetales	Archaeorhizomycetaceae	Archaeorhizomyces
OTU783	OY844554	Fungi	Ascomycota	Archaeorhizomycetes	Archaeorhizomycetales	Archaeorhizomycetaceae	Archaeorhizomyces
OTU784	OY844555	Fungi	Ascomycota	Archaeorhizomycetes	Archaeorhizomycetales	Archaeorhizomycetaceae	Archaeorhizomyces
OTU785	OY844556	Fungi	Ascomycota	Dothideomycetes	Mytilinidales	Gloniaceae	Cenococcum
OTU786	OY844557	Fungi	Ascomycota	Eurotiomycetes	Eurotiales	Aspergillaceae	Penicillium
OTU787	OY844558	Fungi	Ascomycota	Eurotiomycetes	Eurotiales	Aspergillaceae	Penicillium
OTU788	OY844559	Fungi	Ascomycota	Leotiomycetes	Helotiales
OTU789	OY844560	Fungi	Ascomycota	Leotiomycetes	Helotiales	Helotiaceae	Articulospora
OTU790	OY844561	Fungi	Ascomycota	Leotiomycetes	Helotiales	Helotiales_fam_Incertae_sedis	Leptodontidium
OTU791	OY844562	Fungi	Ascomycota	Leotiomycetes	Helotiales	Leotiaceae	Pezoloma
OTU792	OY844563	Fungi	Ascomycota	Pezizomycetes	Pezizales	Pyronemataceae	Wilcoxina
OTU793	OY844564	Fungi	Ascomycota	Sordariomycetes	Hypocreales	Cordycipitaceae	Lecanicillium
OTU794	OY844565	Fungi	Ascomycota	Sordariomycetes	Hypocreales	Nectriaceae	Ilyonectria
OTU795	OY844566	Fungi	Ascomycota	Sordariomycetes	Xylariales
OTU796	OY844567	Fungi	Basidiomycota	Agaricomycetes	Agaricales
OTU797	OY844568	Fungi	Basidiomycota	Agaricomycetes	Agaricales
OTU798	OY844569	Fungi	Basidiomycota	Agaricomycetes	Agaricales	Tricholomataceae	Squamanita
OTU799	OY844570	Fungi	Basidiomycota	Agaricomycetes	Auriculariales	Hyaloriaceae	Pseudohydnum
OTU800	OY844571	Fungi	Basidiomycota	Agaricomycetes	Cantharellales	Ceratobasidiaceae
OTU801	OY844572	Fungi	Basidiomycota	Agaricomycetes	Polyporales	Hyphodermataceae	Hyphoderma
OTU802	OY844573	Fungi	Basidiomycota	Agaricomycetes	Thelephorales	Thelephoraceae	Thelephora
OTU803	OY844574	Fungi	Basidiomycota	Agaricomycetes	Thelephorales	Thelephoraceae	Tomentella
OTU804	OY844575	Fungi	Basidiomycota	Agaricomycetes	Thelephorales	Thelephoraceae	Tomentella
OTU805	OY844576	Fungi
OTU806	OY844577	Fungi
OTU807	OY844578	Fungi
OTU808	OY844579	Fungi
OTU809	OY844580	Fungi
OTU810	OY844581	Fungi
OTU811	OY844582	Fungi
OTU812	OY844583	Fungi
OTU813	OY844584	Fungi	Ascomycota	Archaeorhizomycetes	Archaeorhizomycetales	Archaeorhizomycetaceae	Archaeorhizomyces
OTU814	OY844585	Fungi	Ascomycota	Archaeorhizomycetes	Archaeorhizomycetales	Archaeorhizomycetaceae	Archaeorhizomyces
OTU815	OY844586	Fungi	Ascomycota	Archaeorhizomycetes	Archaeorhizomycetales	Archaeorhizomycetaceae	Archaeorhizomyces
OTU816	OY844587	Fungi	Ascomycota	Archaeorhizomycetes	Archaeorhizomycetales	Archaeorhizomycetaceae	Archaeorhizomyces
OTU817	OY844588	Fungi	Ascomycota	Archaeorhizomycetes	Archaeorhizomycetales	Archaeorhizomycetaceae	Archaeorhizomyces
OTU818	OY844589	Fungi	Ascomycota	Eurotiomycetes	Chaetothyriales	Herpotrichiellaceae	Cladophialophora
OTU819	OY844590	Fungi	Ascomycota	Eurotiomycetes	Eurotiales	Trichocomaceae	Talaromyces
OTU820	OY844591	Fungi	Ascomycota	Leotiomycetes
OTU821	OY844592	Fungi	Ascomycota	Leotiomycetes	Helotiales
OTU822	OY844593	Fungi	Ascomycota	Leotiomycetes	Helotiales	Hyaloscyphaceae
OTU823	OY844594	Fungi	Ascomycota	Leotiomycetes	Helotiales	Leotiaceae	Gorgomyces
OTU824	OY844595	Fungi	Ascomycota	Orbiliomycetes	Orbiliales	Orbiliaceae
OTU825	OY844596	Fungi	Ascomycota	Pezizomycetes	Pezizales	Pyronemataceae	Wilcoxina
OTU826	OY844597	Fungi	Ascomycota	Pezizomycetes	Pezizales	Pyronemataceae	Wilcoxina
OTU827	OY844598	Fungi	Ascomycota	Pezizomycetes	Pezizales	Pyronemataceae	Wilcoxina
OTU828	OY844599	Fungi	Ascomycota	Pezizomycetes	Pezizales	Pyronemataceae	Wilcoxina
OTU829	OY844600	Fungi	Ascomycota	Sordariomycetes	Hypocreales	Nectriaceae	Volutella
OTU830	OY844601	Fungi	Basidiomycota	Agaricomycetes	Agaricales	Amanitaceae	Amanita
OTU831	OY844602	Fungi	Basidiomycota	Agaricomycetes	Russulales	Russulaceae	Boidinia
OTU832	OY844603	Fungi	Basidiomycota	Agaricomycetes	Thelephorales	Thelephoraceae	Thelephora
OTU833	OY844604	Fungi
OTU834	OY844605	Fungi	Ascomycota	Archaeorhizomycetes	Archaeorhizomycetales	Archaeorhizomycetaceae	Archaeorhizomyces
OTU835	OY844606	Fungi	Ascomycota	Archaeorhizomycetes	Archaeorhizomycetales	Archaeorhizomycetaceae	Archaeorhizomyces
OTU836	OY844607	Fungi	Ascomycota	Archaeorhizomycetes	Archaeorhizomycetales	Archaeorhizomycetaceae	Archaeorhizomyces
OTU837	OY844608	Fungi	Ascomycota	Archaeorhizomycetes	Archaeorhizomycetales	Archaeorhizomycetaceae	Archaeorhizomyces
OTU838	OY844609	Fungi	Ascomycota	Archaeorhizomycetes	Archaeorhizomycetales	Archaeorhizomycetaceae	Archaeorhizomyces
OTU839	OY844610	Fungi	Ascomycota	Dothideomycetes	Venturiales	Sympoventuriaceae	Ochroconis
OTU840	OY844611	Fungi	Ascomycota	Leotiomycetes	Helotiales	Helotiales_fam_Incertae_sedis	Cadophora
OTU841	OY844612	Fungi	Ascomycota	Leotiomycetes	Helotiales	Helotiales_fam_Incertae_sedis	Leptodontidium
OTU842	OY844613	Fungi	Ascomycota	Leotiomycetes	Helotiales	Hyaloscyphaceae
OTU843	OY844614	Fungi	Ascomycota	Leotiomycetes	Rhytismatales	Rhytismataceae	Lophodermium
OTU844	OY844615	Fungi	Ascomycota	Pezizomycetes	Pezizales	Pyronemataceae	Wilcoxina
OTU845	OY844616	Fungi	Ascomycota	Pezizomycetes	Pezizales	Pyronemataceae	Wilcoxina
OTU846	OY844617	Fungi	Ascomycota	Sordariomycetes	Chaetosphaeriales	Chaetosphaeriaceae
OTU847	OY844618	Fungi	Ascomycota	Sordariomycetes	Chaetosphaeriales	Chaetosphaeriaceae	Chloridium
OTU848	OY844619	Fungi	Ascomycota	Sordariomycetes	Hypocreales	Hypocreaceae	Monocillium
OTU849	OY844620	Fungi	Basidiomycota	Agaricomycetes	Agaricales	Inocybaceae	Inocybe
OTU850	OY844621	Fungi	Basidiomycota	Agaricomycetes	Atheliales	Atheliaceae	Tylospora
OTU851	OY844622	Fungi	Basidiomycota	Agaricomycetes	Russulales	Russulaceae	Boidinia
OTU852	OY844623	Fungi
OTU853	OY844624	Fungi
OTU854	OY844625	Fungi
OTU855	OY844626	Fungi
OTU856	OY844627	Fungi
OTU857	OY844628	Fungi
OTU858	OY844629	Fungi	Ascomycota	Archaeorhizomycetes	Archaeorhizomycetales	Archaeorhizomycetaceae	Archaeorhizomyces
OTU859	OY844630	Fungi	Ascomycota	Archaeorhizomycetes	Archaeorhizomycetales	Archaeorhizomycetaceae	Archaeorhizomyces
OTU860	OY844631	Fungi	Ascomycota	Archaeorhizomycetes	Archaeorhizomycetales	Archaeorhizomycetaceae	Archaeorhizomyces
OTU861	OY844632	Fungi	Ascomycota	Archaeorhizomycetes	Archaeorhizomycetales	Archaeorhizomycetaceae	Archaeorhizomyces
OTU862	OY844633	Fungi	Ascomycota	Dothideomycetes	Mytilinidiales	Mytilinidiaceae	Lophium
OTU863	OY844634	Fungi	Ascomycota	Dothideomycetes	Pleosporales
OTU864	OY844635	Fungi	Ascomycota	Eurotiomycetes	Chaetothyriales	Herpotrichiellaceae	Exophiala
OTU865	OY844636	Fungi	Ascomycota	Leotiomycetes	Helotiales
OTU866	OY844637	Fungi	Ascomycota	Leotiomycetes	Helotiales	Myxotrichaceae	Oidiodendron
OTU867	OY844638	Fungi	Ascomycota	Sordariomycetes	Chaetosphaeriales	Chaetosphaeriaceae
OTU868	OY844639	Fungi	Ascomycota	Sordariomycetes	Hypocreales
OTU869	OY844640	Fungi	Ascomycota	Sordariomycetes	Hypocreales
OTU870	OY844641	Fungi	Basidiomycota	Agaricomycetes	Agaricales	Amanitaceae	Amanita
OTU871	OY844642	Fungi	Basidiomycota	Agaricomycetes	Atheliales	Atheliaceae	Piloderma
OTU872	OY844643	Fungi
OTU873	OY844644	Fungi
OTU874	OY844645	Fungi	Ascomycota	Archaeorhizomycetes	Archaeorhizomycetales	Archaeorhizomycetaceae	Archaeorhizomyces
OTU875	OY844646	Fungi	Ascomycota	Archaeorhizomycetes	Archaeorhizomycetales	Archaeorhizomycetaceae	Archaeorhizomyces
OTU876	OY844647	Fungi	Ascomycota	Archaeorhizomycetes	Archaeorhizomycetales	Archaeorhizomycetaceae	Archaeorhizomyces
OTU877	OY844648	Fungi	Ascomycota	Archaeorhizomycetes	Archaeorhizomycetales	Archaeorhizomycetaceae	Archaeorhizomyces
OTU878	OY844649	Fungi	Ascomycota	Archaeorhizomycetes	Archaeorhizomycetales	Archaeorhizomycetaceae	Archaeorhizomyces
OTU879	OY844650	Fungi	Ascomycota	Archaeorhizomycetes	Archaeorhizomycetales	Archaeorhizomycetaceae	Archaeorhizomyces
OTU880	OY844651	Fungi	Ascomycota	Dothideomycetes	Capnodiales	Neodevriesiaceae
OTU881	OY844652	Fungi	Ascomycota	Dothideomycetes	Venturiales	Venturiaceae
OTU882	OY844653	Fungi	Ascomycota	Dothideomycetes	Venturiales	Venturiaceae
OTU883	OY844654	Fungi	Ascomycota	Leotiomycetes	Helotiales	Helotiaceae	Glarea
OTU884	OY844655	Fungi	Ascomycota	Leotiomycetes	Helotiales	Helotiales_fam_Incertae_sedis	Leptodontidium
OTU885	OY844656	Fungi	Ascomycota	Leotiomycetes	Helotiales	Helotiales_fam_Incertae_sedis	Xenopolyscytalum
OTU886	OY844657	Fungi	Ascomycota	Pezizomycetes	Pezizales	Pyronemataceae	Wilcoxina
OTU887	OY844658	Fungi	Ascomycota	Pezizomycetes	Pezizales	Pyronemataceae	Wilcoxina
OTU888	OY844659	Fungi	Ascomycota	Pezizomycetes	Pezizales	Pyronemataceae	Wilcoxina
OTU889	OY844660	Fungi	Ascomycota	Pezizomycetes	Pezizales	Pyronemataceae	Wilcoxina
OTU890	OY844661	Fungi	Ascomycota	Sordariomycetes	Hypocreales	Bionectriaceae	Clonostachys
OTU891	OY844662	Fungi	Ascomycota	Sordariomycetes	Hypocreales	Cordycipitaceae	Beauveria
OTU892	OY844663	Fungi	Ascomycota	Sordariomycetes	Hypocreales	Ophiocordycipitaceae	Tolypocladium
OTU893	OY844664	Fungi	Ascomycota	Sordariomycetes	Sordariales
OTU894	OY844665	Fungi	Ascomycota	Sordariomycetes	Sordariales	Chaetomiaceae	Trichocladium
OTU895	OY844666	Fungi	Basidiomycota	Agaricomycetes	Atheliales	Atheliaceae	Piloderma
OTU896	OY844667	Fungi
OTU897	OY844668	Fungi
OTU898	OY844669	Fungi
OTU899	OY844670	Fungi	Ascomycota	Archaeorhizomycetes	Archaeorhizomycetales	Archaeorhizomycetaceae	Archaeorhizomyces
OTU900	OY844671	Fungi	Ascomycota	Archaeorhizomycetes	Archaeorhizomycetales	Archaeorhizomycetaceae	Archaeorhizomyces
OTU901	OY844672	Fungi	Ascomycota	Archaeorhizomycetes	Archaeorhizomycetales	Archaeorhizomycetaceae	Archaeorhizomyces
OTU902	OY844673	Fungi	Ascomycota	Archaeorhizomycetes	Archaeorhizomycetales	Archaeorhizomycetaceae	Archaeorhizomyces
OTU903	OY844674	Fungi	Ascomycota	Archaeorhizomycetes	Archaeorhizomycetales	Archaeorhizomycetaceae	Archaeorhizomyces
OTU904	OY844675	Fungi	Ascomycota	Archaeorhizomycetes	Archaeorhizomycetales	Archaeorhizomycetaceae	Archaeorhizomyces
OTU905	OY844676	Fungi	Ascomycota	Dothideomycetes
OTU906	OY844677	Fungi	Ascomycota	Dothideomycetes	Hysteriales
OTU907	OY844678	Fungi	Ascomycota	Eurotiomycetes	Chaetothyriales
OTU908	OY844679	Fungi	Ascomycota	Eurotiomycetes	Chaetothyriales	Herpotrichiellaceae
OTU909	OY844680	Fungi	Ascomycota	Leotiomycetes	Helotiales
OTU910	OY844681	Fungi	Ascomycota	Leotiomycetes	Helotiales	Helotiaceae	Phaeohelotium
OTU911	OY844682	Fungi	Ascomycota	Leotiomycetes	Helotiales	Hyaloscyphaceae
OTU912	OY844683	Fungi	Ascomycota	Pezizomycetes	Pezizales	Pyronemataceae	Wilcoxina
OTU913	OY844684	Fungi	Ascomycota	Pezizomycetes	Pezizales	Pyronemataceae	Wilcoxina
OTU914	OY844685	Fungi	Ascomycota	Sordariomycetes	Hypocreales	Clavicipitaceae
OTU915	OY844686	Fungi	Ascomycota	Sordariomycetes	Hypocreales	Cordycipitaceae	Lecanicillium
OTU916	OY844687	Fungi	Basidiomycota	Agaricomycetes	Agaricales	Tricholomataceae	Mycena
OTU917	OY844688	Fungi
OTU918	OY844689	Fungi
OTU919	OY844690	Fungi	Ascomycota	Archaeorhizomycetes	Archaeorhizomycetales	Archaeorhizomycetaceae	Archaeorhizomyces
OTU920	OY844691	Fungi	Ascomycota	Archaeorhizomycetes	Archaeorhizomycetales	Archaeorhizomycetaceae	Archaeorhizomyces
OTU921	OY844692	Fungi	Ascomycota	Archaeorhizomycetes	Archaeorhizomycetales	Archaeorhizomycetaceae	Archaeorhizomyces
OTU922	OY844693	Fungi	Ascomycota	Archaeorhizomycetes	Archaeorhizomycetales	Archaeorhizomycetaceae	Archaeorhizomyces
OTU923	OY844694	Fungi	Ascomycota	Archaeorhizomycetes	Archaeorhizomycetales	Archaeorhizomycetaceae	Archaeorhizomyces
OTU924	OY844695	Fungi	Ascomycota	Archaeorhizomycetes	Archaeorhizomycetales	Archaeorhizomycetaceae	Archaeorhizomyces
OTU925	OY844696	Fungi	Ascomycota	Dothideomycetes	Capnodiales
OTU926	OY844697	Fungi	Ascomycota	Leotiomycetes	Helotiales	Helotiaceae	Meliniomyces
OTU927	OY844698	Fungi	Ascomycota	Leotiomycetes	Helotiales	Leotiaceae	Alatospora
OTU928	OY844699	Fungi	Ascomycota	Sordariomycetes	Hypocreales
OTU929	OY844700	Fungi
OTU930	OY844701	Fungi
OTU931	OY844702	Fungi	Ascomycota	Archaeorhizomycetes	Archaeorhizomycetales	Archaeorhizomycetaceae	Archaeorhizomyces
OTU932	OY844703	Fungi	Ascomycota	Archaeorhizomycetes	Archaeorhizomycetales	Archaeorhizomycetaceae	Archaeorhizomyces
OTU933	OY844704	Fungi	Ascomycota	Archaeorhizomycetes	Archaeorhizomycetales	Archaeorhizomycetaceae	Archaeorhizomyces
OTU934	OY844705	Fungi	Ascomycota	Archaeorhizomycetes	Archaeorhizomycetales	Archaeorhizomycetaceae	Archaeorhizomyces
OTU935	OY844706	Fungi	Ascomycota	Archaeorhizomycetes	Archaeorhizomycetales	Archaeorhizomycetaceae	Archaeorhizomyces
OTU936	OY844707	Fungi	Ascomycota	Leotiomycetes	Helotiales
