# Supplementary material for: The effects of Pinus sylvestris L. geographical origin on the community and co-occurrence of fungal and bacterial endophytes in a common garden experiment
Source: Microbiol Spectr. 2024 Sep 9;12(10):e00807-24. doi: 10.1128/spectrum.00807-24 (PMC11448405; doi:10.1128/spectrum.00807-24)
Supplement: Table S4 — Molecular identification of endophytic bacteria at a 97% sequence identity level in this study. [file spectrum.00807-24-s0003.xlsx]

## Sheet: Sheet1
Supplementary Table S4. Molecular identification of endophytic bacteria at a 97% sequence identity level in this study.
OTUs	ENA accession No.	Kingdom	Phylum	Class	Order	Family	Genus
OTU1	OY971452	Bacteria	Proteobacteria	Alphaproteobacteria	Rhizobiales	Xanthobacteraceae
OTU2	OY971453	Bacteria	Proteobacteria	Alphaproteobacteria	Rickettsiales
OTU3	OY971454	Bacteria	Proteobacteria	Gammaproteobacteria	Burkholderiales	Burkholderiaceae	Burkholderia-Caballeronia-Paraburkholderia
OTU4	OY971455	Bacteria	Acidobacteriota	Acidobacteriae	Acidobacteriales	Acidobacteriaceae_(Subgroup_1)	Acidipila
OTU5	OY971456	Bacteria	Actinobacteriota	Actinobacteria	Frankiales	Acidothermaceae	Acidothermus
OTU6	OY971457	Bacteria	Proteobacteria	Gammaproteobacteria	Pseudomonadales	Pseudomonadaceae	Pseudomonas
OTU7	OY971458	Bacteria	Proteobacteria	Alphaproteobacteria	Rickettsiales
OTU8	OY971459	Bacteria	Proteobacteria	Alphaproteobacteria	Acetobacterales	Acetobacteraceae
OTU9	OY971460	Bacteria	Acidobacteriota	Acidobacteriae	Acidobacteriales	Acidobacteriaceae_(Subgroup_1)	Granulicella
OTU10	OY971461	Bacteria	Actinobacteriota	Actinobacteria	Catenulisporales	Actinospicaceae	Actinospica
OTU11	OY971462	Bacteria	Proteobacteria	Alphaproteobacteria	Rhizobiales	Beijerinckiaceae	Roseiarcus
OTU12	OY971463	Bacteria	Acidobacteriota	Acidobacteriae	Acidobacteriales	Acidobacteriaceae_(Subgroup_1)
OTU13	OY971464	Bacteria	Actinobacteriota	Actinobacteria	Corynebacteriales	Mycobacteriaceae	Mycobacterium
OTU14	OY971465	Bacteria	Acidobacteriota	Acidobacteriae	Acidobacteriales	Acidobacteriaceae_(Subgroup_1)
OTU15	OY971466	Bacteria	Acidobacteriota	Acidobacteriae	Acidobacteriales	Acidobacteriaceae_(Subgroup_1)	Granulicella
OTU16	OY971467	Bacteria	Acidobacteriota	Acidobacteriae	Acidobacteriales
OTU17	OY971468	Bacteria	Proteobacteria	Alphaproteobacteria	Rhizobiales	Xanthobacteraceae
OTU18	OY971469	Bacteria	Proteobacteria	Gammaproteobacteria	Burkholderiales	Comamonadaceae
OTU19	OY971470	Bacteria	Acidobacteriota	Acidobacteriae	Acidobacteriales	Acidobacteriaceae_(Subgroup_1)	Occallatibacter
OTU20	OY971471	Bacteria	Proteobacteria	Gammaproteobacteria	Burkholderiales	Burkholderiaceae	Burkholderia-Caballeronia-Paraburkholderia
OTU21	OY971472	Bacteria	Proteobacteria	Gammaproteobacteria	Xanthomonadales	Rhodanobacteraceae	Rhodanobacter
OTU22	OY971473	Bacteria	Proteobacteria	Alphaproteobacteria	Rhizobiales	Beijerinckiaceae	Roseiarcus
OTU23	OY971474	Bacteria	Acidobacteriota	Acidobacteriae	Acidobacteriales	Acidobacteriaceae_(Subgroup_1)	Edaphobacter
OTU24	OY971475	Bacteria	Actinobacteriota	Actinobacteria	Frankiales	Acidothermaceae	Acidothermus
OTU25	OY971476	Bacteria	Proteobacteria	Gammaproteobacteria	Gammaproteobacteria_Incertae_Sedis	Unknown_Family	Acidibacter
OTU26	OY971477	Bacteria	Proteobacteria	Gammaproteobacteria	Burkholderiales	Burkholderiaceae
OTU27	OY971478	Bacteria	Proteobacteria	Alphaproteobacteria	Rickettsiales
OTU28	OY971479	Bacteria	Proteobacteria	Alphaproteobacteria	Acetobacterales	Acetobacteraceae	Acidicaldus
OTU29	OY971480	Bacteria	Proteobacteria	Gammaproteobacteria	Xanthomonadales	Xanthomonadaceae	Stenotrophomonas
OTU30	OY971481	Bacteria	Acidobacteriota	Acidobacteriae	Acidobacteriales	Acidobacteriaceae_(Subgroup_1)	Acidipila
OTU31	OY971482	Bacteria	Proteobacteria	Alphaproteobacteria	Rickettsiales
OTU32	OY971483	Bacteria	Gemmatimonadota	Gemmatimonadetes	Gemmatimonadales	Gemmatimonadaceae	Gemmatimonas
OTU33	OY971484	Bacteria	Bacteroidota	Bacteroidia	Chitinophagales	Chitinophagaceae	Puia
OTU34	OY971485	Bacteria	Proteobacteria	Gammaproteobacteria	Burkholderiales	Burkholderiaceae	Burkholderia-Caballeronia-Paraburkholderia
OTU35	OY971486	Bacteria	Actinobacteriota	Actinobacteria	Frankiales	Acidothermaceae	Acidothermus
OTU36	OY971487	Bacteria	Proteobacteria	Gammaproteobacteria	Diplorickettsiales	Diplorickettsiaceae	Aquicella
OTU37	OY971488	Bacteria	Actinobacteriota	Thermoleophilia	Solirubrobacterales	Solirubrobacteraceae	Conexibacter
OTU38	OY971489	Bacteria	Actinobacteriota	Actinobacteria	Corynebacteriales	Mycobacteriaceae	Mycobacterium
OTU39	OY971490	Bacteria	Proteobacteria	Gammaproteobacteria	Xanthomonadales	Rhodanobacteraceae	Dyella
OTU40	OY971491	Bacteria	Proteobacteria	Gammaproteobacteria	Burkholderiales	Comamonadaceae
OTU41	OY971492	Bacteria
OTU42	OY971493	Bacteria	Proteobacteria	Gammaproteobacteria	Burkholderiales	Burkholderiaceae	Ralstonia
OTU43	OY971494	Bacteria	Firmicutes	Clostridia	Peptostreptococcales-Tissierellales	Peptostreptococcaceae	Romboutsia
OTU44	OY971495	Bacteria	Proteobacteria	Alphaproteobacteria	Sphingomonadales	Sphingomonadaceae	Novosphingobium
OTU45	OY971496	Bacteria	Proteobacteria	Gammaproteobacteria
OTU46	OY971497	Bacteria	Proteobacteria	Alphaproteobacteria	Micropepsales	Micropepsaceae
OTU47	OY971498	Bacteria	Proteobacteria	Alphaproteobacteria	Acetobacterales	Acetobacteraceae	Acidocella
OTU48	OY971499	Bacteria	Proteobacteria	Alphaproteobacteria	Micropepsales	Micropepsaceae
OTU49	OY971500	Bacteria	Proteobacteria	Alphaproteobacteria	Elsterales
OTU50	OY971501	Bacteria	Proteobacteria	Gammaproteobacteria	Gammaproteobacteria_Incertae_Sedis	Unknown_Family	Acidibacter
OTU51	OY971502	Bacteria	Proteobacteria	Gammaproteobacteria	Gammaproteobacteria_Incertae_Sedis	Unknown_Family	Acidibacter
OTU52	OY971503	Bacteria	Proteobacteria	Alphaproteobacteria	Rhizobiales	Xanthobacteraceae
OTU53	OY971504	Bacteria	Firmicutes	Bacilli	Acholeplasmatales	Acholeplasmataceae	Candidatus_Phytoplasma
OTU54	OY971505	Bacteria	Proteobacteria	Alphaproteobacteria	Acetobacterales	Acetobacteraceae	Acidisoma
OTU55	OY971506	Bacteria	Actinobacteriota	Acidimicrobiia
OTU56	OY971507	Bacteria	Acidobacteriota	Acidobacteriae	Acidobacteriales	Acidobacteriaceae_(Subgroup_1)	Acidipila
OTU57	OY971508	Bacteria	Proteobacteria	Gammaproteobacteria
OTU58	OY971509	Bacteria	Bacteroidota	Bacteroidia	Chitinophagales	Chitinophagaceae	Puia
OTU59	OY971510	Bacteria	Actinobacteriota	Actinobacteria	Corynebacteriales	Mycobacteriaceae	Mycobacterium
OTU60	OY971511	Bacteria	Acidobacteriota	Acidobacteriae	Acidobacteriales	Acidobacteriaceae_(Subgroup_1)
OTU61	OY971512	Bacteria	Bacteroidota	Bacteroidia	Chitinophagales	Chitinophagaceae	Puia
OTU62	OY971513	Bacteria	Proteobacteria	Alphaproteobacteria	Rhizobiales	Beijerinckiaceae	Roseiarcus
OTU63	OY971514	Bacteria	Actinobacteriota	Actinobacteria	Frankiales	Acidothermaceae	Acidothermus
OTU64	OY971515	Bacteria	Proteobacteria	Gammaproteobacteria	Burkholderiales	Oxalobacteraceae
OTU65	OY971516	Bacteria	Actinobacteriota	Actinobacteria	Corynebacteriales	Nocardiaceae	Nocardia
OTU66	OY971517	Bacteria	Acidobacteriota	Acidobacteriae	Acidobacteriales	Acidobacteriaceae_(Subgroup_1)	Acidicapsa
OTU67	OY971518	Bacteria	Actinobacteriota	Thermoleophilia	Solirubrobacterales	Solirubrobacteraceae	Conexibacter
OTU68	OY971519	Bacteria	Proteobacteria	Alphaproteobacteria	Rhizobiales	Xanthobacteraceae	Tardiphaga
OTU69	OY971520	Bacteria	Acidobacteriota	Acidobacteriae	Solibacterales	Solibacteraceae	Candidatus_Solibacter
OTU70	OY971521	Bacteria	Proteobacteria	Gammaproteobacteria	Burkholderiales	Burkholderiaceae	Burkholderia-Caballeronia-Paraburkholderia
OTU71	OY971522	Bacteria	Proteobacteria	Gammaproteobacteria	Pseudomonadales	Moraxellaceae	Acinetobacter
OTU72	OY971523	Bacteria	Proteobacteria	Alphaproteobacteria
OTU73	OY971524	Bacteria	Actinobacteriota	Thermoleophilia	Solirubrobacterales	Solirubrobacteraceae	Conexibacter
OTU74	OY971525	Bacteria	Actinobacteriota	Actinobacteria	Corynebacteriales	Mycobacteriaceae	Mycobacterium
OTU75	OY971526	Bacteria	Proteobacteria	Alphaproteobacteria	Caulobacterales	Caulobacteraceae
OTU76	OY971527	Bacteria	Actinobacteriota	Actinobacteria	Frankiales	Acidothermaceae	Acidothermus
OTU77	OY971528	Bacteria	Firmicutes	Negativicutes	Veillonellales-Selenomonadales	Selenomonadaceae	Quinella
OTU78	OY971529	Bacteria	Firmicutes	Clostridia	Oscillospirales	Ruminococcaceae	Pygmaiobacter
OTU79	OY971530	Bacteria	Proteobacteria	Alphaproteobacteria	Acetobacterales	Acetobacteraceae
OTU80	OY971531	Bacteria	Proteobacteria	Gammaproteobacteria	Burkholderiales	Burkholderiaceae	Burkholderia-Caballeronia-Paraburkholderia
OTU81	OY971532	Bacteria	Actinobacteriota	Actinobacteria	Propionibacteriales	Propionibacteriaceae	Cutibacterium
OTU82	OY971533	Bacteria	Proteobacteria	Alphaproteobacteria	Micropepsales	Micropepsaceae
OTU83	OY971534	Bacteria	Proteobacteria	Alphaproteobacteria	Rhizobiales	Devosiaceae
OTU84	OY971535	Bacteria	Acidobacteriota	Acidobacteriae	Acidobacteriales	Acidobacteriaceae_(Subgroup_1)	Granulicella
OTU85	OY971536	Bacteria	Acidobacteriota	Acidobacteriae	Acidobacteriales	Acidobacteriaceae_(Subgroup_1)	Edaphobacter
OTU86	OY971537	Bacteria	Proteobacteria	Alphaproteobacteria	Caulobacterales	Caulobacteraceae
OTU87	OY971538	Bacteria	Proteobacteria	Gammaproteobacteria	Coxiellales	Coxiellaceae	Coxiella
OTU88	OY971539	Bacteria	Firmicutes	Clostridia	Oscillospirales	Butyricicoccaceae
OTU89	OY971540	Bacteria	Bacteroidota	Bacteroidia	Bacteroidales	Bacteroidaceae	Bacteroides
OTU90	OY971541	Bacteria	Acidobacteriota	Acidobacteriae	Acidobacteriales	Acidobacteriaceae_(Subgroup_1)	Granulicella
OTU91	OY971542	Bacteria	Firmicutes	Clostridia	Lachnospirales	Lachnospiraceae	Lachnoclostridium
OTU92	OY971543	Bacteria	Firmicutes	Bacilli	Erysipelotrichales	Erysipelotrichaceae	Turicibacter
OTU93	OY971544	Bacteria	Proteobacteria	Alphaproteobacteria	Rhizobiales	Xanthobacteraceae
OTU94	OY971545	Bacteria	Acidobacteriota	Acidobacteriae	Acidobacteriales	Acidobacteriaceae_(Subgroup_1)	Granulicella
OTU95	OY971546	Bacteria	Actinobacteriota	Actinobacteria	Frankiales	Acidothermaceae	Acidothermus
OTU96	OY971547	Bacteria	Actinobacteriota	Actinobacteria	Frankiales	Acidothermaceae	Acidothermus
OTU97	OY971548	Bacteria	Proteobacteria	Alphaproteobacteria	Caulobacterales	Caulobacteraceae
OTU98	OY971549	Bacteria	Proteobacteria	Alphaproteobacteria	Elsterales
OTU99	OY971550	Bacteria	Proteobacteria	Alphaproteobacteria	Rickettsiales
OTU100	OY971551	Bacteria	Bacteroidota	Bacteroidia	Chitinophagales	Chitinophagaceae
OTU101	OY971552	Bacteria	Proteobacteria	Gammaproteobacteria	Enterobacterales	Enterobacteriaceae	Escherichia-Shigella
OTU102	OY971553	Bacteria	Acidobacteriota	Acidobacteriae	Acidobacteriales	Koribacteraceae	Candidatus_Koribacter
OTU103	OY971554	Bacteria	Bacteroidota	Bacteroidia	Bacteroidales	Rikenellaceae	Alistipes
OTU104	OY971555	Bacteria	Verrucomicrobiota	Verrucomicrobiae	Pedosphaerales	Pedosphaeraceae
OTU105	OY971556	Bacteria	Actinobacteriota	Actinobacteria	Bifidobacteriales	Bifidobacteriaceae	Bifidobacterium
OTU106	OY971557	Bacteria	Proteobacteria	Alphaproteobacteria	Caulobacterales	Caulobacteraceae	Asticcacaulis
OTU107	OY971558	Bacteria	Proteobacteria	Alphaproteobacteria	Acetobacterales	Acetobacteraceae
OTU108	OY971559	Bacteria	Acidobacteriota	Acidobacteriae	Acidobacteriales	Acidobacteriaceae_(Subgroup_1)	Granulicella
OTU109	OY971560	Bacteria	Acidobacteriota	Acidobacteriae	Acidobacteriales	Acidobacteriaceae_(Subgroup_1)	Granulicella
OTU110	OY971561	Bacteria	Proteobacteria	Alphaproteobacteria	Elsterales
OTU111	OY971562	Bacteria	Proteobacteria	Alphaproteobacteria	Caulobacterales	Caulobacteraceae
OTU112	OY971563	Bacteria	Bacteroidota	Bacteroidia	Chitinophagales	Chitinophagaceae	Puia
OTU113	OY971564	Bacteria	Proteobacteria	Gammaproteobacteria
OTU114	OY971565	Bacteria	Proteobacteria	Gammaproteobacteria	Burkholderiales	Burkholderiaceae	Burkholderia-Caballeronia-Paraburkholderia
OTU115	OY971566	Bacteria	Proteobacteria	Gammaproteobacteria	Burkholderiales	Burkholderiaceae	Burkholderia-Caballeronia-Paraburkholderia
OTU116	OY971567	Bacteria	Proteobacteria	Alphaproteobacteria	Micropepsales	Micropepsaceae
OTU117	OY971568	Bacteria	Proteobacteria	Alphaproteobacteria	Rickettsiales
OTU118	OY971569	Bacteria	Firmicutes	Bacilli	Lactobacillales	Streptococcaceae	Streptococcus
OTU119	OY971570	Bacteria	Firmicutes	Clostridia	Oscillospirales	Ruminococcaceae	Eubacterium_siraeum_group
OTU120	OY971571	Bacteria	Actinobacteriota	Actinobacteria	Pseudonocardiales	Pseudonocardiaceae
OTU121	OY971572	Bacteria	Proteobacteria	Alphaproteobacteria	Caulobacterales	Caulobacteraceae
OTU122	OY971573	Bacteria	Actinobacteriota	Thermoleophilia	Solirubrobacterales	Solirubrobacteraceae	Conexibacter
OTU123	OY971574	Bacteria	Bacteroidota	Bacteroidia	Chitinophagales	Chitinophagaceae	Puia
OTU124	OY971575	Bacteria
OTU125	OY971576	Bacteria	Acidobacteriota	Acidobacteriae	Acidobacteriales	Acidobacteriaceae_(Subgroup_1)	Occallatibacter
OTU126	OY971577	Bacteria	Bacteroidota	Bacteroidia	Bacteroidales	Rikenellaceae	Alistipes
OTU127	OY971578	Bacteria	Actinobacteriota	Actinobacteria	Frankiales	Acidothermaceae	Acidothermus
OTU128	OY971579	Bacteria	Proteobacteria	Alphaproteobacteria	Elsterales
OTU129	OY971580	Bacteria	Proteobacteria	Gammaproteobacteria
OTU130	OY971581	Bacteria	Actinobacteriota	Actinobacteria	Frankiales	Acidothermaceae	Acidothermus
OTU131	OY971582	Bacteria	Acidobacteriota	Acidobacteriae	Bryobacterales	Bryobacteraceae	Bryobacter
OTU132	OY971583	Bacteria	Proteobacteria	Alphaproteobacteria	Acetobacterales	Acetobacteraceae
OTU133	OY971584	Bacteria	Firmicutes	Clostridia	Christensenellales	Christensenellaceae	Christensenellaceae_R-7_group
OTU134	OY971585	Bacteria	Proteobacteria	Gammaproteobacteria
OTU135	OY971586	Bacteria	Proteobacteria	Gammaproteobacteria	Xanthomonadales	Rhodanobacteraceae	Dyella
OTU136	OY971587	Bacteria	Proteobacteria	Alphaproteobacteria	Caulobacterales	Caulobacteraceae
OTU137	OY971588	Bacteria	Actinobacteriota	Actinobacteria	Corynebacteriales	Mycobacteriaceae	Mycobacterium
OTU138	OY971589	Bacteria	Proteobacteria	Alphaproteobacteria	Acetobacterales	Acetobacteraceae	Acidicaldus
OTU139	OY971590	Bacteria	Actinobacteriota	Actinobacteria	Micrococcales	Microbacteriaceae	Galbitalea
OTU140	OY971591	Bacteria	Acidobacteriota	Acidobacteriae	Solibacterales	Solibacteraceae	Candidatus_Solibacter
OTU141	OY971592	Bacteria	Acidobacteriota	Acidobacteriae	Acidobacteriales	Acidobacteriaceae_(Subgroup_1)	Granulicella
OTU142	OY971593	Bacteria	Proteobacteria	Alphaproteobacteria	Azospirillales	Inquilinaceae	Inquilinus
OTU143	OY971594	Bacteria	Myxococcota	Myxococcia	Myxococcales
OTU144	OY971595	Bacteria	Proteobacteria	Gammaproteobacteria	Burkholderiales	Burkholderiaceae	Pandoraea
OTU145	OY971596	Bacteria	Proteobacteria	Alphaproteobacteria	Acetobacterales	Acetobacteraceae
OTU146	OY971597	Bacteria	Proteobacteria	Alphaproteobacteria	Acetobacterales	Acetobacteraceae	Acidicaldus
OTU147	OY971598	Bacteria	Actinobacteriota	Acidimicrobiia
OTU148	OY971599	Bacteria	Acidobacteriota	Acidobacteriae	Solibacterales	Solibacteraceae	Candidatus_Solibacter
OTU149	OY971600	Bacteria	Proteobacteria	Gammaproteobacteria
OTU150	OY971601	Bacteria	Firmicutes	Clostridia	Oscillospirales	Oscillospiraceae
OTU151	OY971602	Bacteria	Proteobacteria	Alphaproteobacteria	Caulobacterales	Caulobacteraceae	Phenylobacterium
OTU152	OY971603	Bacteria	Firmicutes	Negativicutes	Acidaminococcales	Acidaminococcaceae	Phascolarctobacterium
OTU153	OY971604	Bacteria	Actinobacteriota	Actinobacteria	Corynebacteriales	Mycobacteriaceae	Mycobacterium
OTU154	OY971605	Bacteria	Proteobacteria	Alphaproteobacteria	Rhodospirillales	Magnetospirillaceae
OTU155	OY971606	Bacteria	Actinobacteriota	Thermoleophilia	Solirubrobacterales	Solirubrobacteraceae
OTU156	OY971607	Bacteria	Firmicutes	Bacilli	Lactobacillales	Lactobacillaceae	Lactobacillus
OTU157	OY971608	Bacteria	Proteobacteria	Alphaproteobacteria	Caulobacterales	Caulobacteraceae
OTU158	OY971609	Bacteria	Proteobacteria	Alphaproteobacteria	Caulobacterales	Caulobacteraceae
OTU159	OY971610	Bacteria	Proteobacteria	Alphaproteobacteria	Acetobacterales	Acetobacteraceae
OTU160	OY971611	Bacteria	Proteobacteria	Alphaproteobacteria	Rhizobiales	Xanthobacteraceae
OTU161	OY971612	Bacteria	Firmicutes	Bacilli	Erysipelotrichales	Erysipelotrichaceae	Dubosiella
OTU162	OY971613	Bacteria	Proteobacteria	Alphaproteobacteria
OTU163	OY971614	Bacteria	Acidobacteriota	Acidobacteriae	Acidobacteriales	Acidobacteriaceae_(Subgroup_1)	Acidipila
OTU164	OY971615	Bacteria	Proteobacteria	Gammaproteobacteria	Burkholderiales	Comamonadaceae
OTU165	OY971616	Bacteria	Actinobacteriota	Actinobacteria	Frankiales
OTU166	OY971617	Bacteria	Proteobacteria	Gammaproteobacteria
OTU167	OY971618	Bacteria	Proteobacteria	Alphaproteobacteria	Elsterales
OTU168	OY971619	Bacteria	Proteobacteria	Gammaproteobacteria	Gammaproteobacteria_Incertae_Sedis	Unknown_Family	Acidibacter
OTU169	OY971620	Bacteria	Proteobacteria	Gammaproteobacteria	Burkholderiales	Burkholderiaceae	Pandoraea
OTU170	OY971621	Bacteria	Proteobacteria	Gammaproteobacteria	Burkholderiales	Burkholderiaceae	Pandoraea
OTU171	OY971622	Bacteria	Firmicutes	Clostridia	Lachnospirales	Lachnospiraceae
OTU172	OY971623	Bacteria	Firmicutes	Clostridia	Clostridiales	Clostridiaceae	Clostridium_sensu_stricto_1
OTU173	OY971624	Bacteria	Proteobacteria	Alphaproteobacteria	Acetobacterales	Acetobacteraceae
OTU174	OY971625	Bacteria	Acidobacteriota	Acidobacteriae	Bryobacterales	Bryobacteraceae	Bryobacter
OTU175	OY971626	Bacteria	Actinobacteriota	Thermoleophilia	Solirubrobacterales	Solirubrobacteraceae	Conexibacter
OTU176	OY971627	Bacteria	Actinobacteriota	Actinobacteria	Frankiales	Acidothermaceae	Acidothermus
OTU177	OY971628	Bacteria	Proteobacteria	Gammaproteobacteria	Xanthomonadales	Rhodanobacteraceae	Rhodanobacter
OTU178	OY971629	Bacteria	Acidobacteriota	Acidobacteriae	Acidobacteriales	Acidobacteriaceae_(Subgroup_1)	Acidipila
OTU179	OY971630	Bacteria	Actinobacteriota	Actinobacteria	Bifidobacteriales	Bifidobacteriaceae	Bifidobacterium
OTU180	OY971631	Bacteria	Proteobacteria	Alphaproteobacteria	Rhizobiales	Rhizobiaceae	Allorhizobium-Neorhizobium-Pararhizobium-Rhizobium
OTU181	OY971632	Bacteria	Firmicutes	Clostridia	Lachnospirales	Lachnospiraceae	Roseburia
OTU182	OY971633	Bacteria	Acidobacteriota	Acidobacteriae
OTU183	OY971634	Bacteria	Acidobacteriota	Acidobacteriae	Bryobacterales	Bryobacteraceae	Bryobacter
OTU184	OY971635	Bacteria	Proteobacteria	Alphaproteobacteria	Rickettsiales
OTU185	OY971636	Bacteria	Proteobacteria	Alphaproteobacteria	Elsterales
OTU186	OY971637	Bacteria	Dependentiae	Babeliae	Babeliales	UBA12409
OTU187	OY971638	Bacteria	Firmicutes	Clostridia	Lachnospirales	Lachnospiraceae	Frisingicoccus
OTU188	OY971639	Bacteria
OTU189	OY971640	Bacteria	Actinobacteriota	Actinobacteria	Frankiales	Acidothermaceae	Acidothermus
OTU190	OY971641	Bacteria	Proteobacteria	Gammaproteobacteria	Enterobacterales	Enterobacteriaceae	Citrobacter
OTU191	OY971642	Bacteria	Firmicutes	Bacilli	Erysipelotrichales	Erysipelotrichaceae	Allobaculum
OTU192	OY971643	Bacteria	Proteobacteria	Alphaproteobacteria	Elsterales
OTU193	OY971644	Bacteria	Proteobacteria	Gammaproteobacteria	Burkholderiales	Burkholderiaceae	Burkholderia-Caballeronia-Paraburkholderia
OTU194	OY971645	Bacteria	Proteobacteria	Alphaproteobacteria	Rhizobiales	Beijerinckiaceae
OTU195	OY971646	Bacteria	Proteobacteria	Alphaproteobacteria	Acetobacterales	Acetobacteraceae
OTU196	OY971647	Bacteria	Proteobacteria	Alphaproteobacteria	Elsterales
OTU197	OY971648	Bacteria	Proteobacteria	Alphaproteobacteria	Caulobacterales	Caulobacteraceae
OTU198	OY971649	Bacteria	Actinobacteriota	Coriobacteriia	Coriobacteriales	Atopobiaceae	Coriobacteriaceae_UCG-002
OTU199	OY971650	Bacteria	Acidobacteriota	Acidobacteriae
OTU200	OY971651	Bacteria	Spirochaetota	Spirochaetia	Spirochaetales	Spirochaetaceae	Treponema
OTU201	OY971652	Bacteria	Firmicutes	Clostridia	Oscillospirales	Eubacterium_coprostanoligenes_group	Eubacterium_coprostanoligenes_group
OTU202	OY971653	Bacteria	Proteobacteria	Alphaproteobacteria	Azospirillales	Azospirillaceae
OTU203	OY971654	Bacteria	Acidobacteriota	Acidobacteriae	Acidobacteriales	Acidobacteriaceae_(Subgroup_1)	Granulicella
OTU204	OY971655	Bacteria	Actinobacteriota	Acidimicrobiia
OTU205	OY971656	Bacteria	Firmicutes	Clostridia	Oscillospirales	Oscillospiraceae
OTU206	OY971657	Bacteria	Actinobacteriota	Actinobacteria	Corynebacteriales	Mycobacteriaceae	Mycobacterium
OTU207	OY971658	Bacteria	Actinobacteriota	Acidimicrobiia
OTU208	OY971659	Bacteria	Proteobacteria	Alphaproteobacteria	Elsterales
OTU209	OY971660	Bacteria	Proteobacteria	Gammaproteobacteria	Burkholderiales	Oxalobacteraceae
OTU210	OY971661	Bacteria	Proteobacteria	Alphaproteobacteria	Azospirillales	Inquilinaceae	Inquilinus
OTU211	OY971662	Bacteria	Myxococcota	Polyangia
OTU212	OY971663	Bacteria	Actinobacteriota	Actinobacteria	Corynebacteriales	Mycobacteriaceae	Mycobacterium
OTU213	OY971664	Bacteria	Firmicutes	Clostridia	Clostridia_UCG-014
OTU214	OY971665	Bacteria	Bacteroidota	Bacteroidia	Bacteroidales	Prevotellaceae	Prevotella
OTU215	OY971666	Bacteria	Proteobacteria	Alphaproteobacteria	Rhizobiales	Beijerinckiaceae	Methylovirgula
OTU216	OY971667	Bacteria	Firmicutes	Clostridia	Oscillospirales	Oscillospiraceae
OTU217	OY971668	Bacteria	Proteobacteria	Gammaproteobacteria	Burkholderiales	Burkholderiaceae	Burkholderia-Caballeronia-Paraburkholderia
OTU218	OY971669	Bacteria	Actinobacteriota	Actinobacteria	Frankiales	Cryptosporangiaceae	Cryptosporangium
OTU219	OY971670	Bacteria	Bacteroidota	Bacteroidia	Bacteroidales	Prevotellaceae
OTU220	OY971671	Bacteria	Firmicutes	Bacilli	Lactobacillales	Lactobacillaceae	Lactobacillus
OTU221	OY971672	Bacteria	Acidobacteriota	Acidobacteriae	Acidobacteriales	Acidobacteriaceae_(Subgroup_1)
OTU222	OY971673	Bacteria	Proteobacteria	Gammaproteobacteria	Xanthomonadales	Rhodanobacteraceae	Luteibacter
OTU223	OY971674	Bacteria	Acidobacteriota	Acidobacteriae	Acidobacteriales	Acidobacteriaceae_(Subgroup_1)	Granulicella
OTU224	OY971675	Bacteria	Proteobacteria	Alphaproteobacteria	Elsterales
OTU225	OY971676	Bacteria	Proteobacteria	Alphaproteobacteria	Micropepsales	Micropepsaceae
OTU226	OY971677	Bacteria	Proteobacteria	Alphaproteobacteria	Micropepsales	Micropepsaceae
OTU227	OY971678	Bacteria	Bacteroidota	Bacteroidia	Bacteroidales	Bacteroidaceae	Bacteroides
OTU228	OY971679	Bacteria	Firmicutes	Bacilli	Lactobacillales	Lactobacillaceae	Lactobacillus
OTU229	OY971680	Bacteria	Bacteroidota	Bacteroidia	Sphingobacteriales	Sphingobacteriaceae	Mucilaginibacter
OTU230	OY971681	Bacteria	Firmicutes	Clostridia	Oscillospirales	Ruminococcaceae	Incertae_Sedis
OTU231	OY971682	Bacteria	Proteobacteria	Gammaproteobacteria	Burkholderiales	Sutterellaceae	Parasutterella
OTU232	OY971683	Bacteria	Proteobacteria	Alphaproteobacteria	Rickettsiales	Rickettsiales	Candidatus_Jidaibacter
OTU233	OY971684	Bacteria	Firmicutes	Clostridia	Peptostreptococcales-Tissierellales	Peptostreptococcaceae	Peptostreptococcus
OTU234	OY971685	Bacteria	Firmicutes	Clostridia	Lachnospirales	Lachnospiraceae
OTU235	OY971686	Bacteria	Proteobacteria	Alphaproteobacteria	Rickettsiales
OTU236	OY971687	Bacteria	Proteobacteria	Gammaproteobacteria	Burkholderiales	Neisseriaceae	Neisseria
OTU237	OY971688	Bacteria	Proteobacteria	Alphaproteobacteria	Micropepsales	Micropepsaceae
OTU238	OY971689	Bacteria	Proteobacteria	Alphaproteobacteria	Micropepsales	Micropepsaceae
OTU239	OY971690	Bacteria	Proteobacteria	Alphaproteobacteria	Caulobacterales	Caulobacteraceae
OTU240	OY971691	Bacteria	Proteobacteria	Alphaproteobacteria	Rhizobiales	Xanthobacteraceae
OTU241	OY971692	Bacteria	Proteobacteria	Alphaproteobacteria	Acetobacterales	Acetobacteraceae
OTU242	OY971693	Bacteria	Proteobacteria	Gammaproteobacteria	Burkholderiales	Oxalobacteraceae
OTU243	OY971694	Bacteria	Bacteroidota	Bacteroidia	Chitinophagales	Chitinophagaceae	Puia
OTU244	OY971695	Bacteria	Bacteroidota	Bacteroidia	Sphingobacteriales	Sphingobacteriaceae	Mucilaginibacter
OTU245	OY971696	Bacteria	Acidobacteriota	Acidobacteriae	Solibacterales	Solibacteraceae	Candidatus_Solibacter
OTU246	OY971697	Bacteria	Proteobacteria	Alphaproteobacteria	Acetobacterales	Acetobacteraceae
OTU247	OY971698	Bacteria	Proteobacteria	Gammaproteobacteria	Burkholderiales	Burkholderiaceae	Candidatus_Glomeribacter
OTU248	OY971699	Bacteria	Armatimonadota	Armatimonadia	Armatimonadales	Armatimonadales	Armatimonadales
OTU249	OY971700	Bacteria	Actinobacteriota	Acidimicrobiia
OTU250	OY971701	Bacteria	Acidobacteriota	Acidobacteriae	Bryobacterales	Bryobacteraceae	Bryobacter
OTU251	OY971702	Bacteria	Actinobacteriota	Actinobacteria	Streptomycetales	Streptomycetaceae
OTU252	OY971703	Bacteria	Bacteroidota	Bacteroidia	Chitinophagales	Chitinophagaceae	Puia
OTU253	OY971704	Bacteria	Proteobacteria	Alphaproteobacteria	Acetobacterales	Acetobacteraceae	Acidiphilium
OTU254	OY971705	Bacteria	Verrucomicrobiota	Verrucomicrobiae	Pedosphaerales	Pedosphaeraceae
OTU255	OY971706	Bacteria	Proteobacteria	Alphaproteobacteria	Elsterales
OTU256	OY971707	Bacteria	Patescibacteria	Saccharimonadia	Saccharimonadales
OTU257	OY971708	Bacteria	Actinobacteriota	Actinobacteria	Catenulisporales	Actinospicaceae	Actinospica
OTU258	OY971709	Bacteria	Verrucomicrobiota	Verrucomicrobiae	Pedosphaerales	Pedosphaeraceae
OTU259	OY971710	Bacteria	Proteobacteria	Alphaproteobacteria	Acetobacterales	Acetobacteraceae	Rhodopila
OTU260	OY971711	Bacteria	Proteobacteria	Gammaproteobacteria	Diplorickettsiales	Diplorickettsiaceae	Aquicella
OTU261	OY971712	Bacteria	Acidobacteriota	Acidobacteriae	Bryobacterales	Bryobacteraceae	Bryobacter
OTU262	OY971713	Bacteria	Actinobacteriota	Acidimicrobiia
OTU263	OY971714	Bacteria	Proteobacteria	Gammaproteobacteria	Burkholderiales	Burkholderiaceae	Burkholderia-Caballeronia-Paraburkholderia
OTU264	OY971715	Bacteria	Proteobacteria	Alphaproteobacteria	Caulobacterales	Caulobacteraceae
OTU265	OY971716	Bacteria	Proteobacteria	Gammaproteobacteria	Oceanospirillales	Endozoicomonadaceae	Kistimonas
OTU266	OY971717	Bacteria	Myxococcota	Polyangia	Polyangiales	Polyangiaceae	Pajaroellobacter
OTU267	OY971718	Bacteria	Acidobacteriota	Acidobacteriae	Acidobacteriales	Acidobacteriaceae_(Subgroup_1)
OTU268	OY971719	Bacteria	Actinobacteriota	Actinobacteria	Frankiales	Frankiaceae	Jatrophihabitans
OTU269	OY971720	Bacteria	Firmicutes	Clostridia	Oscillospirales	Oscillospiraceae
OTU270	OY971721	Bacteria	Proteobacteria	Alphaproteobacteria	Acetobacterales	Acetobacteraceae	Acidocella
OTU271	OY971722	Bacteria	Proteobacteria	Alphaproteobacteria	Elsterales
OTU272	OY971723	Bacteria	Proteobacteria	Alphaproteobacteria	Sphingomonadales	Sphingomonadaceae	Sphingomonas
OTU273	OY971724	Bacteria	Firmicutes	Clostridia	Oscillospirales	Ruminococcaceae
OTU274	OY971725	Bacteria	Proteobacteria	Gammaproteobacteria
OTU275	OY971726	Bacteria	Acidobacteriota	Acidobacteriae	Acidobacteriales
OTU276	OY971727	Bacteria	Proteobacteria	Gammaproteobacteria	Enterobacterales	Enterobacteriaceae	Pluralibacter
OTU277	OY971728	Bacteria	Firmicutes	Clostridia	Oscillospirales	Eubacterium_coprostanoligenes_group	Eubacterium_coprostanoligenes_group
OTU278	OY971729	Bacteria	Firmicutes	Clostridia	Oscillospirales	Ruminococcaceae	Subdoligranulum
OTU279	OY971730	Bacteria	Firmicutes	Clostridia	Oscillospirales	Ruminococcaceae	Faecalibacterium
OTU280	OY971731	Bacteria	Firmicutes	Clostridia	Lachnospirales	Lachnospiraceae
OTU281	OY971732	Bacteria	Actinobacteriota	Acidimicrobiia
OTU282	OY971733	Bacteria	Proteobacteria	Alphaproteobacteria	Acetobacterales	Acetobacteraceae
OTU283	OY971734	Bacteria	Proteobacteria	Alphaproteobacteria	Rickettsiales
OTU284	OY971735	Bacteria	Proteobacteria	Gammaproteobacteria	Burkholderiales	Alcaligenaceae	Parapusillimonas
OTU285	OY971736	Bacteria	Firmicutes	Clostridia	Oscillospirales	Ruminococcaceae	Ruminococcus
OTU286	OY971737	Bacteria	Proteobacteria	Alphaproteobacteria	Caulobacterales	Caulobacteraceae
OTU287	OY971738	Bacteria	Firmicutes	Clostridia	Lachnospirales	Lachnospiraceae
OTU288	OY971739	Bacteria	Actinobacteriota	Thermoleophilia	Solirubrobacterales	Solirubrobacteraceae
OTU289	OY971740	Bacteria	Verrucomicrobiota	Verrucomicrobiae	Pedosphaerales	Pedosphaeraceae
OTU290	OY971741	Bacteria	Actinobacteriota	Actinobacteria	Catenulisporales	Actinospicaceae	Actinospica
OTU291	OY971742	Bacteria	Proteobacteria	Alphaproteobacteria	Rickettsiales
OTU292	OY971743	Bacteria	Bacteroidota	Bacteroidia	Chitinophagales	Chitinophagaceae	Puia
OTU293	OY971744	Bacteria	Firmicutes	Clostridia	Oscillospirales	Ruminococcaceae	Ruminococcus
OTU294	OY971745	Bacteria	Firmicutes	Clostridia	Monoglobales	Monoglobaceae	Monoglobus
OTU295	OY971746	Bacteria	Proteobacteria	Alphaproteobacteria	Acetobacterales	Acetobacteraceae
OTU296	OY971747	Bacteria	Proteobacteria	Alphaproteobacteria	Acetobacterales	Acetobacteraceae
OTU297	OY971748	Bacteria	Firmicutes	Bacilli	Lactobacillales	Lactobacillaceae	Lactobacillus
OTU298	OY971749	Bacteria	Proteobacteria	Alphaproteobacteria	Sphingomonadales	Sphingomonadaceae	Sphingobium
OTU299	OY971750	Bacteria	Proteobacteria	Gammaproteobacteria	Gammaproteobacteria_Incertae_Sedis	Unknown_Family	Acidibacter
OTU300	OY971751	Bacteria	Firmicutes	Clostridia	Christensenellales	Christensenellaceae	Christensenellaceae_R-7_group
OTU301	OY971752	Bacteria	Proteobacteria	Alphaproteobacteria	Rickettsiales
OTU302	OY971753	Bacteria	Acidobacteriota	Acidobacteriae
OTU303	OY971754	Bacteria	Proteobacteria	Alphaproteobacteria	Elsterales
OTU304	OY971755	Bacteria	Acidobacteriota	Acidobacteriae
OTU305	OY971756	Bacteria	Verrucomicrobiota	Verrucomicrobiae	Methylacidiphilales	Methylacidiphilaceae
OTU306	OY971757	Bacteria	Bacteroidota	Bacteroidia	Sphingobacteriales	Sphingobacteriaceae	Mucilaginibacter
OTU307	OY971758	Bacteria	Proteobacteria	Alphaproteobacteria	Sphingomonadales	Sphingomonadaceae	Sphingomonas
OTU308	OY971759	Bacteria	Proteobacteria	Alphaproteobacteria	Acetobacterales	Acetobacteraceae	Acidocella
OTU309	OY971760	Bacteria	Proteobacteria	Alphaproteobacteria	Acetobacterales	Acetobacteraceae
OTU310	OY971761	Bacteria	Firmicutes	Negativicutes	Veillonellales-Selenomonadales	Veillonellaceae	Veillonella
OTU311	OY971762	Bacteria	Proteobacteria	Alphaproteobacteria	Elsterales
OTU312	OY971763	Bacteria
OTU313	OY971764	Bacteria	Proteobacteria	Gammaproteobacteria	Burkholderiales	Neisseriaceae	Neisseria
OTU314	OY971765	Bacteria	Proteobacteria	Alphaproteobacteria	Acetobacterales	Acetobacteraceae	Acidiphilium
OTU315	OY971766	Bacteria	Myxococcota	Polyangia	Polyangiales	Polyangiaceae	Pajaroellobacter
OTU316	OY971767	Bacteria	Proteobacteria	Alphaproteobacteria	Azospirillales	Inquilinaceae	Inquilinus
OTU317	OY971768	Bacteria	Firmicutes	Bacilli	Staphylococcales	Gemellaceae	Gemella
OTU318	OY971769	Bacteria	Firmicutes	Clostridia	Clostridia_UCG-014
OTU319	OY971770	Bacteria	Acidobacteriota	Acidobacteriae	Acidobacteriales	Acidobacteriaceae_(Subgroup_1)	Granulicella
OTU320	OY971771	Bacteria	Proteobacteria	Gammaproteobacteria	Burkholderiales	Comamonadaceae	Diaphorobacter
OTU321	OY971772	Bacteria	Actinobacteriota	Acidimicrobiia
OTU322	OY971773	Bacteria	Proteobacteria	Gammaproteobacteria	Burkholderiales	Comamonadaceae
OTU323	OY971774	Bacteria	Proteobacteria	Gammaproteobacteria	Gammaproteobacteria_Incertae_Sedis	Unknown_Family	Unknown_Family
OTU324	OY971775	Bacteria	Proteobacteria	Alphaproteobacteria	Acetobacterales	Acetobacteraceae
OTU325	OY971776	Bacteria	Proteobacteria	Gammaproteobacteria	Xanthomonadales	Rhodanobacteraceae	Rhodanobacter
OTU326	OY971777	Bacteria	Firmicutes	Clostridia	Lachnospirales	Lachnospiraceae
OTU327	OY971778	Bacteria	Gemmatimonadota	Gemmatimonadetes	Gemmatimonadales	Gemmatimonadaceae	Gemmatimonas
OTU328	OY971779	Bacteria	Proteobacteria	Alphaproteobacteria	Micropepsales	Micropepsaceae
OTU329	OY971780	Bacteria	Firmicutes	Clostridia	Christensenellales	Christensenellaceae	Christensenellaceae_R-7_group
OTU330	OY971781	Bacteria	Proteobacteria	Gammaproteobacteria	Burkholderiales	Burkholderiaceae	Pandoraea
OTU331	OY971782	Bacteria	Firmicutes	Clostridia	Oscillospirales	Oscillospiraceae
OTU332	OY971783	Bacteria	Actinobacteriota	Actinobacteria	Frankiales	Acidothermaceae	Acidothermus
OTU333	OY971784	Bacteria	Actinobacteriota	Actinobacteria	Bifidobacteriales	Bifidobacteriaceae	Bifidobacterium
OTU334	OY971785	Bacteria	Proteobacteria	Gammaproteobacteria	Pasteurellales	Pasteurellaceae	Haemophilus
OTU335	OY971786	Bacteria	Proteobacteria	Alphaproteobacteria	Reyranellales	Reyranellaceae	Reyranella
OTU336	OY971787	Bacteria	Proteobacteria	Alphaproteobacteria	Sphingomonadales	Sphingomonadaceae	Sphingomonas
OTU337	OY971788	Bacteria	Proteobacteria	Alphaproteobacteria	Acetobacterales	Acetobacteraceae
OTU338	OY971789	Bacteria	Proteobacteria	Alphaproteobacteria
OTU339	OY971790	Bacteria	Verrucomicrobiota	Verrucomicrobiae	Chthoniobacterales	Chthoniobacteraceae	Chthoniobacter
OTU340	OY971791	Bacteria	Verrucomicrobiota	Verrucomicrobiae	Methylacidiphilales	Methylacidiphilaceae
OTU341	OY971792	Bacteria	Proteobacteria	Alphaproteobacteria	Sphingomonadales	Sphingomonadaceae	Sphingobium
OTU342	OY971793	Bacteria	Proteobacteria	Alphaproteobacteria	Reyranellales	Reyranellaceae	Reyranella
OTU343	OY971794	Bacteria	Proteobacteria	Gammaproteobacteria	Legionellales	Legionellaceae	Legionella
OTU344	OY971795	Bacteria	Proteobacteria	Alphaproteobacteria	Acetobacterales	Acetobacteraceae
OTU345	OY971796	Bacteria	Firmicutes	Clostridia	Oscillospirales	Eubacterium_coprostanoligenes_group	Eubacterium_coprostanoligenes_group
OTU346	OY971797	Bacteria	Proteobacteria	Alphaproteobacteria	Rhizobiales
OTU347	OY971798	Bacteria	Proteobacteria	Gammaproteobacteria	Burkholderiales	Burkholderiaceae	Robbsia
OTU348	OY971799	Bacteria	Proteobacteria	Alphaproteobacteria	Rhizobiales	Xanthobacteraceae	Afipia
OTU349	OY971800	Bacteria	Firmicutes	Clostridia	Clostridia_UCG-014
OTU350	OY971801	Bacteria	Acidobacteriota	Acidobacteriae	Acidobacteriales	Acidobacteriaceae_(Subgroup_1)	Occallatibacter
OTU351	OY971802	Bacteria
OTU352	OY971803	Bacteria	Bacteroidota	Bacteroidia	Bacteroidales	Prevotellaceae	Prevotella
OTU353	OY971804	Bacteria	Proteobacteria	Alphaproteobacteria	Rickettsiales
OTU354	OY971805	Bacteria	Acidobacteriota	Acidobacteriae	Acidobacteriales	Acidobacteriaceae_(Subgroup_1)	Acidipila
OTU355	OY971806	Bacteria	Firmicutes	Clostridia	Oscillospirales	Oscillospiraceae
OTU356	OY971807	Bacteria	Firmicutes	Clostridia	Oscillospirales	Ruminococcaceae	Ruminococcus
OTU357	OY971808	Bacteria	Actinobacteriota	Actinobacteria	Frankiales
OTU358	OY971809	Bacteria	Actinobacteriota	Acidimicrobiia
OTU359	OY971810	Bacteria	Actinobacteriota	Actinobacteria	Frankiales	Acidothermaceae	Acidothermus
OTU360	OY971811	Bacteria	Bacteroidota	Bacteroidia	Bacteroidales	Porphyromonadaceae	Porphyromonas
OTU361	OY971812	Bacteria	Acidobacteriota	Acidobacteriae	Bryobacterales	Bryobacteraceae	Bryobacter
OTU362	OY971813	Bacteria	Firmicutes	Clostridia	Lachnospirales	Lachnospiraceae	Lachnospiraceae_NK4A136_group
OTU363	OY971814	Bacteria	Acidobacteriota	Acidobacteriae	Acidobacteriales	Acidobacteriaceae_(Subgroup_1)
OTU364	OY971815	Bacteria	Firmicutes	Clostridia	Oscillospirales	Oscillospiraceae
OTU365	OY971816	Bacteria	Actinobacteriota	Actinobacteria	Corynebacteriales	Nocardiaceae	Nocardia
OTU366	OY971817	Bacteria	Actinobacteriota	Coriobacteriia	Coriobacteriales	Atopobiaceae
OTU367	OY971818	Bacteria	Verrucomicrobiota	Verrucomicrobiae	Methylacidiphilales	Methylacidiphilaceae
OTU368	OY971819	Bacteria	Firmicutes	Bacilli	Entomoplasmatales
OTU369	OY971820	Bacteria	Firmicutes	Clostridia	Lachnospirales	Lachnospiraceae	Blautia
OTU370	OY971821	Bacteria	Firmicutes	Clostridia	Oscillospirales	Eubacterium_coprostanoligenes_group	Eubacterium_coprostanoligenes_group
OTU371	OY971822	Bacteria	Acidobacteriota	Acidobacteriae	Bryobacterales	Bryobacteraceae	Bryobacter
OTU372	OY971823	Bacteria	Firmicutes	Bacilli	Erysipelotrichales	Erysipelotrichaceae	Faecalibaculum
OTU373	OY971824	Bacteria	Proteobacteria	Gammaproteobacteria	Burkholderiales	Oxalobacteraceae
OTU374	OY971825	Bacteria	Firmicutes	Clostridia	Oscillospirales	Oscillospiraceae
OTU375	OY971826	Bacteria	Acidobacteriota	Acidobacteriae	Acidobacteriales	Acidobacteriaceae_(Subgroup_1)
OTU376	OY971827	Bacteria	Firmicutes	Clostridia	Lachnospirales	Lachnospiraceae	Anaerostipes
OTU377	OY971828	Bacteria	Proteobacteria	Gammaproteobacteria	Enterobacterales	Erwiniaceae	Pantoea
OTU378	OY971829	Bacteria	Firmicutes	Clostridia	Monoglobales	Monoglobaceae	Monoglobus
OTU379	OY971830	Bacteria	Verrucomicrobiota	Verrucomicrobiae	Pedosphaerales	Pedosphaeraceae
OTU380	OY971831	Bacteria	Proteobacteria	Gammaproteobacteria	Burkholderiales	Oxalobacteraceae
OTU381	OY971832	Bacteria	Firmicutes	Clostridia	Clostridia_UCG-014
OTU382	OY971833	Bacteria	Myxococcota	Polyangia	Haliangiales	Haliangiaceae	Haliangium
OTU383	OY971834	Bacteria	Actinobacteriota	Actinobacteria	Catenulisporales	Actinospicaceae	Actinospica
OTU384	OY971835	Bacteria	Proteobacteria	Alphaproteobacteria	Rickettsiales
OTU385	OY971836	Bacteria	Actinobacteriota	Coriobacteriia	Coriobacteriales	Atopobiaceae	Atopobium
OTU386	OY971837	Bacteria	Proteobacteria	Alphaproteobacteria	Rhodospirillales
OTU387	OY971838	Bacteria	Desulfobacterota	Desulfovibrionia	Desulfovibrionales	Desulfovibrionaceae
OTU388	OY971839	Bacteria	Actinobacteriota	Thermoleophilia	Solirubrobacterales
OTU389	OY971840	Bacteria	Proteobacteria	Alphaproteobacteria	Reyranellales	Reyranellaceae	Reyranella
OTU390	OY971841	Bacteria	Actinobacteriota	Actinobacteria	Micromonosporales	Micromonosporaceae	Actinoplanes
OTU391	OY971842	Bacteria	Firmicutes	Clostridia	Oscillospirales	Ruminococcaceae	Ruminococcaceae
OTU392	OY971843	Bacteria	Proteobacteria	Gammaproteobacteria	Enterobacterales	Yersiniaceae	Serratia
OTU393	OY971844	Bacteria	Proteobacteria	Alphaproteobacteria	Acetobacterales	Acetobacteraceae	Acidocella
OTU394	OY971845	Bacteria	Firmicutes	Clostridia	Lachnospirales	Lachnospiraceae	Blautia
OTU395	OY971846	Bacteria	Proteobacteria	Alphaproteobacteria	Micropepsales	Micropepsaceae
OTU396	OY971847	Bacteria	Acidobacteriota	Acidobacteriae	Acidobacteriales
OTU397	OY971848	Bacteria	Myxococcota	Polyangia	Polyangiales	Polyangiaceae	Pajaroellobacter
OTU398	OY971849	Bacteria	Proteobacteria	Alphaproteobacteria	Rhizobiales	Xanthobacteraceae	Rhodoplanes
OTU399	OY971850	Bacteria	Fusobacteriota	Fusobacteriia	Fusobacteriales	Leptotrichiaceae	Leptotrichia
OTU400	OY971851	Bacteria	Proteobacteria	Alphaproteobacteria	Rhodospirillales	Magnetospirillaceae
OTU401	OY971852	Bacteria	Proteobacteria	Gammaproteobacteria
OTU402	OY971853	Bacteria	Proteobacteria	Gammaproteobacteria	Burkholderiales	Burkholderiaceae	Burkholderia-Caballeronia-Paraburkholderia
OTU403	OY971854	Bacteria
OTU404	OY971855	Bacteria	Proteobacteria	Alphaproteobacteria	Rickettsiales
OTU405	OY971856	Bacteria	Actinobacteriota	Thermoleophilia	Solirubrobacterales	Solirubrobacteraceae
OTU406	OY971857	Bacteria	Proteobacteria	Alphaproteobacteria	Rhizobiales	Rhizobiaceae	Mesorhizobium
OTU407	OY971858	Bacteria	Desulfobacterota	Desulfovibrionia	Desulfovibrionales	Desulfovibrionaceae	Desulfovibrio
OTU408	OY971859	Bacteria	Bacteroidota	Bacteroidia	Chitinophagales	Chitinophagaceae	Puia
OTU409	OY971860	Bacteria	Bacteroidota	Bacteroidia	Bacteroidales	Bacteroidaceae	Bacteroides
OTU410	OY971861	Bacteria	Proteobacteria	Gammaproteobacteria	Burkholderiales
OTU411	OY971862	Bacteria	Actinobacteriota	Thermoleophilia	Solirubrobacterales
OTU412	OY971863	Bacteria	Proteobacteria	Gammaproteobacteria	Xanthomonadales	Xanthomonadaceae
OTU413	OY971864	Bacteria	Proteobacteria	Alphaproteobacteria	Sphingomonadales	Sphingomonadaceae
OTU414	OY971865	Bacteria	Proteobacteria	Alphaproteobacteria	Rhizobiales	Beijerinckiaceae
OTU415	OY971866	Bacteria	Firmicutes	Clostridia	Clostridia_UCG-014
OTU416	OY971867	Bacteria	Firmicutes	Clostridia	Oscillospirales	Oscillospiraceae	Colidextribacter
OTU417	OY971868	Bacteria	Firmicutes	Bacilli	Bacillales	Bacillaceae	Bacillus
OTU418	OY971869	Bacteria	Proteobacteria	Alphaproteobacteria
OTU419	OY971870	Bacteria	Fusobacteriota	Fusobacteriia	Fusobacteriales	Fusobacteriaceae	Fusobacterium
OTU420	OY971871	Bacteria	Firmicutes	Clostridia	Oscillospirales	Ruminococcaceae
OTU421	OY971872	Bacteria	Acidobacteriota	Acidobacteriae
OTU422	OY971873	Bacteria	Firmicutes	Negativicutes	Acidaminococcales	Acidaminococcaceae	Acidaminococcus
OTU423	OY971874	Bacteria	Proteobacteria	Alphaproteobacteria
OTU424	OY971875	Bacteria	Actinobacteriota	Actinobacteria	Pseudonocardiales	Pseudonocardiaceae	Crossiella
OTU425	OY971876	Bacteria	Actinobacteriota	Actinobacteria	Streptomycetales	Streptomycetaceae
OTU426	OY971877	Bacteria	Proteobacteria	Gammaproteobacteria	Xanthomonadales	Xanthomonadaceae	Pseudoxanthomonas
OTU427	OY971878	Bacteria	Actinobacteriota	Actinobacteria	Frankiales	Acidothermaceae	Acidothermus
OTU428	OY971879	Bacteria	Campilobacterota	Campylobacteria	Campylobacterales	Helicobacteraceae	Helicobacter
OTU429	OY971880	Bacteria	Actinobacteriota	Thermoleophilia	Solirubrobacterales	Solirubrobacteraceae
OTU430	OY971881	Bacteria	Firmicutes	Clostridia	Lachnospirales	Lachnospiraceae	Eubacterium_ruminantium_group
OTU431	OY971882	Bacteria	Firmicutes	Bacilli	Erysipelotrichales	Erysipelotrichaceae	Allobaculum
OTU432	OY971883	Bacteria	Actinobacteriota	Actinobacteria	Catenulisporales	Actinospicaceae	Actinospica
OTU433	OY971884	Bacteria	Proteobacteria	Gammaproteobacteria	Pseudomonadales	Moraxellaceae
OTU434	OY971885	Bacteria	Myxococcota	Polyangia	Haliangiales	Haliangiaceae	Haliangium
OTU435	OY971886	Bacteria	Firmicutes	Bacilli	Lactobacillales
OTU436	OY971887	Bacteria	Firmicutes	Clostridia	Clostridia_UCG-014
OTU437	OY971888	Bacteria	Firmicutes	Clostridia	Lachnospirales	Lachnospiraceae
OTU438	OY971889	Bacteria	Firmicutes	Bacilli	Lactobacillales	Lactobacillaceae	Lactobacillus
OTU439	OY971890	Bacteria	Verrucomicrobiota	Verrucomicrobiae	Pedosphaerales	Pedosphaeraceae
OTU440	OY971891	Bacteria	Firmicutes	Clostridia	Clostridia_UCG-014
OTU441	OY971892	Bacteria	Firmicutes	Clostridia	Lachnospirales	Lachnospiraceae	Ruminococcus
OTU442	OY971893	Bacteria	Firmicutes	Clostridia	Oscillospirales	Ruminococcaceae	Ruminococcus
OTU443	OY971894	Bacteria	Actinobacteriota	Actinobacteria	Frankiales	Frankiaceae	Jatrophihabitans
OTU444	OY971895	Bacteria	Campilobacterota	Campylobacteria	Campylobacterales	Helicobacteraceae	Helicobacter
OTU445	OY971896	Bacteria	Firmicutes	Clostridia	Peptostreptococcales-Tissierellales	Anaerovoracaceae	Eubacterium_nodatum_group
OTU446	OY971897	Bacteria	Bacteroidota	Bacteroidia	Chitinophagales	Chitinophagaceae	Edaphobaculum
OTU447	OY971898	Bacteria	Proteobacteria	Alphaproteobacteria	Rhizobiales	Rhizobiaceae	Allorhizobium-Neorhizobium-Pararhizobium-Rhizobium
OTU448	OY971899	Bacteria	Bacteroidota	Bacteroidia	Bacteroidales	Bacteroidaceae	Bacteroides
OTU449	OY971900	Bacteria	Proteobacteria	Alphaproteobacteria	Rhizobiales	Labraceae	Labrys
OTU450	OY971901	Bacteria	Proteobacteria	Gammaproteobacteria	Diplorickettsiales	Diplorickettsiaceae	Aquicella
OTU451	OY971902	Bacteria
OTU452	OY971903	Bacteria	Acidobacteriota	Acidobacteriae	Bryobacterales	Bryobacteraceae	Bryobacter
OTU453	OY971904	Bacteria	Bacteroidota	Bacteroidia	Chitinophagales	Chitinophagaceae	Dinghuibacter
OTU454	OY971905	Bacteria
OTU455	OY971906	Bacteria	Firmicutes	Negativicutes	Veillonellales-Selenomonadales	Selenomonadaceae	Megamonas
OTU456	OY971907	Bacteria	Acidobacteriota	Acidobacteriae	Acidobacteriales	Acidobacteriaceae_(Subgroup_1)	Granulicella
OTU457	OY971908	Bacteria	Acidobacteriota	Acidobacteriae	Acidobacteriales
OTU458	OY971909	Bacteria	Firmicutes	Clostridia	Lachnospirales	Lachnospiraceae	Anaerostipes
OTU459	OY971910	Bacteria	Actinobacteriota	Actinobacteria	Micrococcales	Micrococcaceae	Rothia
OTU460	OY971911	Bacteria	Acidobacteriota	Acidobacteriae	Acidobacteriales	Acidobacteriaceae_(Subgroup_1)
OTU461	OY971912	Bacteria	Verrucomicrobiota	Verrucomicrobiae	Pedosphaerales	Pedosphaeraceae
OTU462	OY971913	Bacteria	Myxococcota	Polyangia	Polyangiales	Polyangiaceae	Pajaroellobacter
OTU463	OY971914	Bacteria	Bacteroidota	Bacteroidia	Bacteroidales	Muribaculaceae	Muribaculaceae
OTU464	OY971915	Bacteria	Actinobacteriota	Acidimicrobiia
OTU465	OY971916	Bacteria	Proteobacteria	Alphaproteobacteria	Rhodospirillales
OTU466	OY971917	Bacteria	Proteobacteria	Gammaproteobacteria	Burkholderiales	Comamonadaceae	Delftia
OTU467	OY971918	Bacteria	Actinobacteriota	Thermoleophilia	Solirubrobacterales	Solirubrobacteraceae
OTU468	OY971919	Bacteria	Actinobacteriota	Actinobacteria	Pseudonocardiales	Pseudonocardiaceae	Pseudonocardia
OTU469	OY971920	Bacteria	Proteobacteria	Alphaproteobacteria	Caulobacterales	Caulobacteraceae
OTU470	OY971921	Bacteria	Proteobacteria	Alphaproteobacteria	Rickettsiales
OTU471	OY971922	Bacteria	Armatimonadota	Armatimonadia	Armatimonadales	Armatimonadales	Armatimonadales
OTU472	OY971923	Bacteria	Actinobacteriota	Actinobacteria	Micromonosporales	Micromonosporaceae
OTU473	OY971924	Bacteria	Proteobacteria	Gammaproteobacteria	Diplorickettsiales	Diplorickettsiaceae
OTU474	OY971925	Bacteria	Verrucomicrobiota	Verrucomicrobiae	Verrucomicrobiales	Akkermansiaceae	Akkermansia
OTU475	OY971926	Bacteria	Actinobacteriota	Actinobacteria	Frankiales	Frankiaceae	Jatrophihabitans
OTU476	OY971927	Bacteria	Actinobacteriota	Acidimicrobiia
OTU477	OY971928	Bacteria	Firmicutes	Negativicutes	Veillonellales-Selenomonadales	Veillonellaceae	Veillonella
OTU478	OY971929	Bacteria	Proteobacteria	Gammaproteobacteria	Burkholderiales	Comamonadaceae
OTU479	OY971930	Bacteria	Actinobacteriota	Actinobacteria	Frankiales	Frankiaceae
OTU480	OY971931	Bacteria	Proteobacteria	Gammaproteobacteria	Pasteurellales	Pasteurellaceae	Actinobacillus
OTU481	OY971932	Bacteria	Bacteroidota	Bacteroidia	Bacteroidales	Tannerellaceae	Parabacteroides
OTU482	OY971933	Bacteria	Firmicutes	Clostridia	Lachnospirales	Lachnospiraceae	Lachnospiraceae_NK4A136_group
OTU483	OY971934	Bacteria	Bacteroidota	Bacteroidia	Bacteroidales	Bacteroidaceae	Bacteroides
OTU484	OY971935	Bacteria	Proteobacteria	Alphaproteobacteria	Rhizobiales
OTU485	OY971936	Bacteria	Proteobacteria	Alphaproteobacteria	Caulobacterales	Caulobacteraceae
OTU486	OY971937	Bacteria	Firmicutes	Clostridia	Lachnospirales	Lachnospiraceae	Marvinbryantia
OTU487	OY971938	Bacteria	Firmicutes	Clostridia	Lachnospirales	Lachnospiraceae
OTU488	OY971939	Bacteria
OTU489	OY971940	Bacteria	Firmicutes	Clostridia	Clostridia_UCG-014
OTU490	OY971941	Bacteria	Firmicutes	Clostridia	Oscillospirales	Eubacterium_coprostanoligenes_group	Eubacterium_coprostanoligenes_group
OTU491	OY971942	Bacteria	Gemmatimonadota	Gemmatimonadetes	Gemmatimonadales	Gemmatimonadaceae
OTU492	OY971943	Bacteria	Firmicutes	Clostridia	Lachnospirales	Lachnospiraceae	Tuzzerella
OTU493	OY971944	Bacteria	Firmicutes	Clostridia	Clostridia_UCG-014
OTU494	OY971945	Bacteria	Proteobacteria	Alphaproteobacteria	Rickettsiales
OTU495	OY971946	Bacteria	Proteobacteria	Alphaproteobacteria	Rickettsiales
OTU496	OY971947	Bacteria	Actinobacteriota	Coriobacteriia	Coriobacteriales
OTU497	OY971948	Bacteria	Proteobacteria	Gammaproteobacteria	Gammaproteobacteria_Incertae_Sedis	Unknown_Family	Acidibacter
OTU498	OY971949	Bacteria
OTU499	OY971950	Bacteria	Proteobacteria	Alphaproteobacteria	Acetobacterales	Acetobacteraceae
OTU500	OY971951	Bacteria	Proteobacteria	Alphaproteobacteria	Rickettsiales
OTU501	OY971952	Bacteria	Proteobacteria	Alphaproteobacteria	Sphingomonadales	Sphingomonadaceae
OTU502	OY971953	Bacteria	Actinobacteriota	Acidimicrobiia
OTU503	OY971954	Bacteria	Firmicutes	Bacilli	Lactobacillales	Lactobacillaceae	Lactobacillus
OTU504	OY971955	Bacteria	Firmicutes	Bacilli	Lactobacillales	Lactobacillaceae	Lactobacillus
OTU505	OY971956	Bacteria	Verrucomicrobiota	Verrucomicrobiae	Methylacidiphilales	Methylacidiphilaceae
OTU506	OY971957	Bacteria	Actinobacteriota	Actinobacteria	Corynebacteriales	Nocardiaceae	Nocardia
OTU507	OY971958	Bacteria	Proteobacteria	Alphaproteobacteria	Rhizobiales	Pleomorphomonadaceae
OTU508	OY971959	Bacteria	Firmicutes	Clostridia	Lachnospirales	Lachnospiraceae
OTU509	OY971960	Bacteria	Actinobacteriota	Coriobacteriia	Coriobacteriales	Coriobacteriaceae	Collinsella
OTU510	OY971961	Bacteria	Proteobacteria	Alphaproteobacteria	Caulobacterales	Caulobacteraceae	Caulobacter
OTU511	OY971962	Bacteria	Proteobacteria	Gammaproteobacteria	Burkholderiales
OTU512	OY971963	Bacteria	Acidobacteriota	Acidobacteriae	Solibacterales	Solibacteraceae	Candidatus_Solibacter
OTU513	OY971964	Bacteria	Verrucomicrobiota	Verrucomicrobiae	Methylacidiphilales	Methylacidiphilaceae
OTU514	OY971965	Bacteria	Firmicutes	Clostridia	Oscillospirales	Butyricicoccaceae
OTU515	OY971966	Bacteria	Proteobacteria	Alphaproteobacteria	Rhodospirillales
OTU516	OY971967	Bacteria	Actinobacteriota	Thermoleophilia	Gaiellales
OTU517	OY971968	Bacteria	Acidobacteriota	Acidobacteriae
OTU518	OY971969	Bacteria	Firmicutes	Clostridia	Peptostreptococcales-Tissierellales	Peptostreptococcales-Tissierellales	Parvimonas
OTU519	OY971970	Bacteria	Firmicutes	Clostridia	Oscillospirales	Oscillospiraceae
OTU520	OY971971	Bacteria	Firmicutes	Clostridia	Oscillospirales	Oscillospiraceae	Flavonifractor
OTU521	OY971972	Bacteria	Firmicutes	Clostridia	Lachnospirales	Lachnospiraceae	Lachnospira
OTU522	OY971973	Bacteria	Proteobacteria	Alphaproteobacteria	Caulobacterales	Caulobacteraceae	Phenylobacterium
OTU523	OY971974	Bacteria	Proteobacteria	Alphaproteobacteria	Rhizobiales	Beijerinckiaceae
OTU524	OY971975	Bacteria
OTU525	OY971976	Bacteria	Bacteroidota	Bacteroidia	Bacteroidales	Rikenellaceae
OTU526	OY971977	Bacteria	Verrucomicrobiota	Verrucomicrobiae	Pedosphaerales	Pedosphaeraceae
OTU527	OY971978	Bacteria	Firmicutes	Bacilli	Erysipelotrichales	Erysipelotrichaceae	Turicibacter
OTU528	OY971979	Bacteria	Firmicutes	Clostridia	Clostridia_UCG-014
OTU529	OY971980	Bacteria
OTU530	OY971981	Bacteria	Firmicutes	Clostridia	Lachnospirales	Lachnospiraceae	Blautia
OTU531	OY971982	Bacteria	Actinobacteriota	Actinobacteria	Frankiales	Acidothermaceae	Acidothermus
OTU532	OY971983	Bacteria	Actinobacteriota	Acidimicrobiia
OTU533	OY971984	Bacteria	Proteobacteria	Gammaproteobacteria	Burkholderiales	Burkholderiaceae	Burkholderia-Caballeronia-Paraburkholderia
OTU534	OY971985	Bacteria	Proteobacteria	Gammaproteobacteria	Diplorickettsiales	Diplorickettsiaceae
OTU535	OY971986	Bacteria	Proteobacteria	Gammaproteobacteria
OTU536	OY971987	Bacteria	Patescibacteria	Saccharimonadia	Saccharimonadales	Saccharimonadaceae	Candidatus_Saccharimonas
OTU537	OY971988	Bacteria	Gemmatimonadota	Gemmatimonadetes	Gemmatimonadales	Gemmatimonadaceae	Roseisolibacter
OTU538	OY971989	Bacteria	Proteobacteria	Alphaproteobacteria	Elsterales
OTU539	OY971990	Bacteria	Verrucomicrobiota	Verrucomicrobiae	Methylacidiphilales	Methylacidiphilaceae
OTU540	OY971991	Bacteria	Verrucomicrobiota	Verrucomicrobiae	Pedosphaerales	Pedosphaeraceae	Pedosphaeraceae
OTU541	OY971992	Bacteria	Actinobacteriota	Acidimicrobiia
OTU542	OY971993	Bacteria	Gemmatimonadota	Gemmatimonadetes	Gemmatimonadales	Gemmatimonadaceae	Gemmatimonas
OTU543	OY971994	Bacteria	Acidobacteriota	Acidobacteriae	Acidobacteriales	Acidobacteriaceae_(Subgroup_1)
OTU544	OY971995	Bacteria	Firmicutes	Clostridia	Oscillospirales	Ruminococcaceae	Ruminococcus
OTU545	OY971996	Bacteria	Armatimonadota	Armatimonadia	Armatimonadales	Armatimonadales	Armatimonadales
OTU546	OY971997	Bacteria	Proteobacteria	Gammaproteobacteria	Burkholderiales	Sutterellaceae	Sutterella
OTU547	OY971998	Bacteria	Proteobacteria	Alphaproteobacteria	Rhizobiales	Rhizobiaceae	Allorhizobium-Neorhizobium-Pararhizobium-Rhizobium
OTU548	OY971999	Bacteria	Firmicutes	Bacilli	Entomoplasmatales
OTU549	OY972000	Bacteria	Firmicutes	Bacilli	Lactobacillales	Streptococcaceae	Streptococcus
OTU550	OY972001	Bacteria	Proteobacteria	Gammaproteobacteria	Xanthomonadales	Xanthomonadaceae	Stenotrophomonas
OTU551	OY972002	Bacteria	Actinobacteriota	Acidimicrobiia
OTU552	OY972003	Bacteria	Bacteroidota	Bacteroidia	Chitinophagales	Chitinophagaceae	Puia
OTU553	OY972004	Bacteria	Actinobacteriota	Actinobacteria	Corynebacteriales	Nocardiaceae	Nocardia
OTU554	OY972005	Bacteria	Firmicutes	Clostridia	Lachnospirales	Lachnospiraceae	Lachnoanaerobaculum
OTU555	OY972006	Bacteria	Proteobacteria	Alphaproteobacteria	Rhizobiales	Beijerinckiaceae	Salinarimonas
OTU556	OY972007	Bacteria	Firmicutes	Clostridia	Peptostreptococcales-Tissierellales	Peptostreptococcaceae	Filifactor
OTU557	OY972008	Bacteria	Firmicutes	Clostridia	Lachnospirales	Lachnospiraceae	Lachnospiraceae_NK4A136_group
OTU558	OY972009	Bacteria	Actinobacteriota	Actinobacteria	Pseudonocardiales	Pseudonocardiaceae	Pseudonocardia
OTU559	OY972010	Bacteria	Bacteroidota	Bacteroidia	Sphingobacteriales	Sphingobacteriaceae	Mucilaginibacter
OTU560	OY972011	Bacteria	Firmicutes	Clostridia	Oscillospirales	Oscillospiraceae
OTU561	OY972012	Bacteria	Proteobacteria	Gammaproteobacteria	Burkholderiales	Oxalobacteraceae	Collimonas
OTU562	OY972013	Bacteria	Proteobacteria	Alphaproteobacteria	Micropepsales	Micropepsaceae
OTU563	OY972014	Bacteria	Desulfobacterota	Desulfovibrionia	Desulfovibrionales	Desulfovibrionaceae
OTU564	OY972015	Bacteria	Actinobacteriota	Thermoleophilia	Solirubrobacterales
OTU565	OY972016	Bacteria	Patescibacteria	Saccharimonadia	Saccharimonadales
OTU566	OY972017	Bacteria	Firmicutes	Negativicutes	Veillonellales-Selenomonadales	Veillonellaceae	Veillonella
OTU567	OY972018	Bacteria	Verrucomicrobiota	Verrucomicrobiae	Pedosphaerales	Pedosphaeraceae
OTU568	OY972019	Bacteria	Firmicutes	Clostridia	Oscillospirales	Oscillospiraceae
OTU569	OY972020	Bacteria	Verrucomicrobiota	Verrucomicrobiae	Pedosphaerales	Pedosphaeraceae
OTU570	OY972021	Bacteria	Patescibacteria	Saccharimonadia	Saccharimonadales	Saccharimonadaceae
OTU571	OY972022	Bacteria	Bacteroidota	Bacteroidia	Sphingobacteriales	Sphingobacteriaceae	Mucilaginibacter
OTU572	OY972023	Bacteria	Firmicutes	Clostridia	Oscillospirales	Ruminococcaceae	Ruminococcus
OTU573	OY972024	Bacteria	Firmicutes	Clostridia	Lachnospirales	Lachnospiraceae	Eubacterium_xylanophilum_group
OTU574	OY972025	Bacteria	Firmicutes	Clostridia	Oscillospirales	Oscillospiraceae	Colidextribacter
OTU575	OY972026	Bacteria	Proteobacteria	Alphaproteobacteria	Sphingomonadales	Sphingomonadaceae	Novosphingobium
OTU576	OY972027	Bacteria	Proteobacteria	Alphaproteobacteria	Rhizobiales	Beijerinckiaceae	Roseiarcus
OTU577	OY972028	Bacteria
OTU578	OY972029	Bacteria	Firmicutes	Clostridia	Oscillospirales	Oscillospiraceae
OTU579	OY972030	Bacteria	Spirochaetota	Spirochaetia	Spirochaetales	Spirochaetaceae
OTU580	OY972031	Bacteria	Firmicutes	Clostridia	Oscillospirales	Ruminococcaceae	Ruminococcus
OTU581	OY972032	Bacteria	Firmicutes	Clostridia	Lachnospirales	Lachnospiraceae	Marvinbryantia
OTU582	OY972033	Bacteria	Spirochaetota	Spirochaetia	Spirochaetales	Spirochaetaceae	Treponema
OTU583	OY972034	Bacteria	Acidobacteriota	Acidobacteriae	Solibacterales	Solibacteraceae	Candidatus_Solibacter
OTU584	OY972035	Bacteria	Proteobacteria	Alphaproteobacteria	Acetobacterales	Acetobacteraceae	Acidocella
OTU585	OY972036	Bacteria	Firmicutes	Bacilli
OTU586	OY972037	Bacteria	Firmicutes	Clostridia	Clostridia_UCG-014
OTU587	OY972038	Bacteria	Firmicutes	Clostridia	Lachnospirales	Lachnospiraceae	Roseburia
OTU588	OY972039	Bacteria	Bacteroidota	Bacteroidia	Bacteroidales	Prevotellaceae	Alloprevotella
OTU589	OY972040	Bacteria	Proteobacteria	Alphaproteobacteria
OTU590	OY972041	Bacteria	Desulfobacterota	Desulfovibrionia	Desulfovibrionales	Desulfovibrionaceae	Desulfovibrio
OTU591	OY972042	Bacteria	Firmicutes	Clostridia	Clostridia_UCG-014
OTU592	OY972043	Bacteria	Proteobacteria	Alphaproteobacteria	Elsterales
OTU593	OY972044	Bacteria	Proteobacteria	Alphaproteobacteria
OTU594	OY972045	Bacteria	Bacteroidota	Bacteroidia	Chitinophagales	Chitinophagaceae	Ferruginibacter
OTU595	OY972046	Bacteria	Proteobacteria	Gammaproteobacteria	Pasteurellales	Pasteurellaceae	Haemophilus
OTU596	OY972047	Bacteria	Firmicutes	Clostridia	Oscillospirales	Oscillospiraceae
OTU597	OY972048	Bacteria	Verrucomicrobiota	Verrucomicrobiae	Chthoniobacterales	Chthoniobacteraceae	Chthoniobacter
OTU598	OY972049	Bacteria	Proteobacteria	Alphaproteobacteria	Elsterales
OTU599	OY972050	Bacteria	Actinobacteriota	Actinobacteria	Corynebacteriales	Nocardiaceae	Rhodococcus
OTU600	OY972051	Bacteria	Acidobacteriota	Acidobacteriae	Bryobacterales	Bryobacteraceae	Bryobacter
OTU601	OY972052	Bacteria	Firmicutes	Clostridia	Lachnospirales	Lachnospiraceae	Oribacterium
OTU602	OY972053	Bacteria	Proteobacteria	Gammaproteobacteria	Pseudomonadales	Pseudomonadaceae	Pseudomonas
OTU603	OY972054	Bacteria	Myxococcota	Polyangia	Polyangiales	Polyangiaceae	Pajaroellobacter
OTU604	OY972055	Bacteria	Firmicutes	Clostridia	Lachnospirales	Lachnospiraceae	Dorea
OTU605	OY972056	Bacteria	Proteobacteria	Gammaproteobacteria	Burkholderiales	Neisseriaceae	Neisseria
OTU606	OY972057	Bacteria	Firmicutes	Clostridia	Lachnospirales	Lachnospiraceae
OTU607	OY972058	Bacteria	Firmicutes	Bacilli	Lactobacillales	Carnobacteriaceae	Granulicatella
OTU608	OY972059	Bacteria	Acidobacteriota	Acidobacteriae	Solibacterales	Solibacteraceae	Candidatus_Solibacter
OTU609	OY972060	Bacteria	Firmicutes	Clostridia	Clostridia_UCG-014
OTU610	OY972061	Bacteria	Firmicutes	Clostridia	Oscillospirales	Butyricicoccaceae	Butyricicoccus
OTU611	OY972062	Bacteria	Verrucomicrobiota	Verrucomicrobiae	Pedosphaerales	Pedosphaeraceae	Pedosphaeraceae
OTU612	OY972063	Bacteria	Acidobacteriota	Acidobacteriae
OTU613	OY972064	Bacteria	Acidobacteriota	Acidobacteriae	Acidobacteriales	Acidobacteriaceae_(Subgroup_1)	Acidipila
OTU614	OY972065	Bacteria	Actinobacteriota	Thermoleophilia	Solirubrobacterales
OTU615	OY972066	Bacteria	Firmicutes	Clostridia	Christensenellales	Christensenellaceae	Christensenellaceae_R-7_group
OTU616	OY972067	Bacteria	Proteobacteria	Alphaproteobacteria	Elsterales
OTU617	OY972068	Bacteria	Firmicutes	Clostridia	Clostridia_UCG-014
OTU618	OY972069	Bacteria	Dependentiae	Babeliae	Babeliales
OTU619	OY972070	Bacteria	Firmicutes	Clostridia	Lachnospirales	Lachnospiraceae
OTU620	OY972071	Bacteria	Verrucomicrobiota	Verrucomicrobiae	Pedosphaerales	Pedosphaeraceae
OTU621	OY972072	Bacteria	Firmicutes	Clostridia	Lachnospirales	Lachnospiraceae	Blautia
OTU622	OY972073	Bacteria	Acidobacteriota	Acidobacteriae	Acidobacteriales	Acidobacteriaceae_(Subgroup_1)	Granulicella
OTU623	OY972074	Bacteria	Actinobacteriota	Actinobacteria	Catenulisporales	Actinospicaceae	Actinospica
OTU624	OY972075	Bacteria	Firmicutes	Clostridia	Oscillospirales	Oscillospiraceae	Oscillibacter
OTU625	OY972076	Bacteria	Proteobacteria	Alphaproteobacteria	Sphingomonadales	Sphingomonadaceae
OTU626	OY972077	Bacteria	Myxococcota	Polyangia	Haliangiales	Haliangiaceae	Haliangium
OTU627	OY972078	Bacteria	Firmicutes	Clostridia	Oscillospirales	Ruminococcaceae	Ruminococcus
OTU628	OY972079	Bacteria	Proteobacteria	Gammaproteobacteria
OTU629	OY972080	Bacteria	Firmicutes	Clostridia	Oscillospirales	Ruminococcaceae	Ruminococcus
OTU630	OY972081	Bacteria	Proteobacteria	Gammaproteobacteria	Burkholderiales	Burkholderiaceae	Burkholderia-Caballeronia-Paraburkholderia
OTU631	OY972082	Bacteria	Proteobacteria	Gammaproteobacteria	Burkholderiales	Alcaligenaceae	Bordetella
OTU632	OY972083	Bacteria	Actinobacteriota	Actinobacteria	Frankiales	Frankiaceae	Jatrophihabitans
OTU633	OY972084	Bacteria	Bacteroidota	Bacteroidia	Bacteroidales	Bacteroidaceae	Bacteroides
OTU634	OY972085	Bacteria	Bacteroidota	Bacteroidia	Sphingobacteriales	Sphingobacteriaceae	Mucilaginibacter
OTU635	OY972086	Bacteria	Actinobacteriota	Thermoleophilia	Solirubrobacterales
OTU636	OY972087	Bacteria	Firmicutes	Negativicutes	Veillonellales-Selenomonadales	Veillonellaceae	Megasphaera
OTU637	OY972088	Bacteria	Firmicutes	Clostridia	Oscillospirales	Ruminococcaceae	Ruminococcus
OTU638	OY972089	Bacteria	Proteobacteria	Gammaproteobacteria	Diplorickettsiales	Diplorickettsiaceae	Rickettsiella
OTU639	OY972090	Bacteria	Bacteroidota	Bacteroidia	Bacteroidales	Tannerellaceae	Parabacteroides
OTU640	OY972091	Bacteria	Proteobacteria	Gammaproteobacteria	Burkholderiales	Comamonadaceae
OTU641	OY972092	Bacteria	Actinobacteriota	Acidimicrobiia
OTU642	OY972093	Bacteria	Firmicutes	Clostridia	Clostridia_UCG-014
OTU643	OY972094	Bacteria	Myxococcota	Polyangia	Haliangiales	Haliangiaceae	Haliangium
OTU644	OY972095	Bacteria	Firmicutes	Clostridia	Lachnospirales	Lachnospiraceae	Lachnoclostridium
OTU645	OY972096	Bacteria	Actinobacteriota	Actinobacteria	Corynebacteriales	Mycobacteriaceae	Mycobacterium
OTU646	OY972097	Bacteria	Verrucomicrobiota	Verrucomicrobiae	Chthoniobacterales	Terrimicrobiaceae	Terrimicrobium
OTU647	OY972098	Bacteria	Proteobacteria	Gammaproteobacteria	Burkholderiales	Alcaligenaceae	Castellaniella
OTU648	OY972099	Bacteria	Proteobacteria	Alphaproteobacteria	Caulobacterales	Caulobacteraceae
OTU649	OY972100	Bacteria	Proteobacteria	Alphaproteobacteria	Elsterales
OTU650	OY972101	Bacteria	Proteobacteria	Alphaproteobacteria	Rhizobiales
OTU651	OY972102	Bacteria	Actinobacteriota	Actinobacteria	Micrococcales	Microbacteriaceae
OTU652	OY972103	Bacteria	Proteobacteria	Alphaproteobacteria	Acetobacterales	Acetobacteraceae
OTU653	OY972104	Bacteria	Bacteroidota	Bacteroidia	Bacteroidales	Prevotellaceae	Prevotella
OTU654	OY972105	Bacteria	Bacteroidota	Bacteroidia	Bacteroidales	Prevotellaceae	Prevotella
OTU655	OY972106	Bacteria	Firmicutes	Clostridia	Monoglobales	Monoglobaceae	Monoglobus
OTU656	OY972107	Bacteria	Bacteroidota	Bacteroidia	Bacteroidales	Muribaculaceae	Muribaculaceae
OTU657	OY972108	Bacteria	Proteobacteria	Gammaproteobacteria	Diplorickettsiales	Diplorickettsiaceae	Aquicella
OTU658	OY972109	Bacteria	Firmicutes	Bacilli	Erysipelotrichales	Erysipelotrichaceae
OTU659	OY972110	Bacteria	Bacteroidota	Bacteroidia	Bacteroidales	Prevotellaceae	Alloprevotella
OTU660	OY972111	Bacteria	Proteobacteria	Alphaproteobacteria	Rhizobiales	Xanthobacteraceae	Xanthobacteraceae
OTU661	OY972112	Bacteria	Actinobacteriota	Thermoleophilia	Solirubrobacterales	Solirubrobacteraceae	Conexibacter
OTU662	OY972113	Bacteria	Acidobacteriota	Acidobacteriae	Acidobacteriales	Acidobacteriaceae_(Subgroup_1)
OTU663	OY972114	Bacteria	Proteobacteria	Gammaproteobacteria	Gammaproteobacteria_Incertae_Sedis	Unknown_Family	Acidibacter
OTU664	OY972115	Bacteria	Firmicutes	Negativicutes	Veillonellales-Selenomonadales	Veillonellaceae	Dialister
OTU665	OY972116	Bacteria	Firmicutes	Clostridia	Monoglobales	Monoglobaceae	Monoglobus
OTU666	OY972117	Bacteria	Armatimonadota	Fimbriimonadia	Fimbriimonadales	Fimbriimonadaceae
OTU667	OY972118	Bacteria	Proteobacteria	Gammaproteobacteria	Oceanospirillales	Endozoicomonadaceae	Endozoicomonas
OTU668	OY972119	Bacteria	Patescibacteria	Saccharimonadia	Saccharimonadales
OTU669	OY972120	Bacteria	Proteobacteria	Gammaproteobacteria	Burkholderiales	Oxalobacteraceae	Duganella
OTU670	OY972121	Bacteria	Proteobacteria	Alphaproteobacteria	Acetobacterales	Acetobacteraceae
OTU671	OY972122	Bacteria	Bacteroidota	Bacteroidia	Bacteroidales	Bacteroidaceae	Bacteroides
OTU672	OY972123	Bacteria	Proteobacteria	Gammaproteobacteria
OTU673	OY972124	Bacteria	Myxococcota	Polyangia	Polyangiales	Sandaracinaceae
OTU674	OY972125	Bacteria	Proteobacteria	Gammaproteobacteria	Xanthomonadales	Rhodanobacteraceae	Rhodanobacter
OTU675	OY972126	Bacteria	Firmicutes	Clostridia	Oscillospirales	Ruminococcaceae
OTU676	OY972127	Bacteria	Proteobacteria	Gammaproteobacteria	Burkholderiales	Burkholderiaceae	Burkholderia-Caballeronia-Paraburkholderia
OTU677	OY972128	Bacteria	Actinobacteriota	Actinobacteria	Frankiales	Frankiaceae	Jatrophihabitans
OTU678	OY972129	Bacteria	Actinobacteriota	Thermoleophilia	Gaiellales
OTU679	OY972130	Bacteria	Proteobacteria	Alphaproteobacteria	Micropepsales	Micropepsaceae
OTU680	OY972131	Bacteria	Proteobacteria	Gammaproteobacteria	Burkholderiales	Neisseriaceae
OTU681	OY972132	Bacteria	Firmicutes	Clostridia	Oscillospirales	Oscillospiraceae	Colidextribacter
OTU682	OY972133	Bacteria	Firmicutes	Clostridia	Lachnospirales	Lachnospiraceae	Eubacterium_ventriosum_group
OTU683	OY972134	Bacteria	Proteobacteria	Alphaproteobacteria	Caulobacterales	Caulobacteraceae
OTU684	OY972135	Bacteria	Proteobacteria	Gammaproteobacteria	Burkholderiales	Chitinibacteraceae
OTU685	OY972136	Bacteria	Spirochaetota	Spirochaetia	Spirochaetales	Spirochaetaceae
OTU686	OY972137	Bacteria	Proteobacteria	Gammaproteobacteria	Pseudomonadales	Moraxellaceae	Enhydrobacter
OTU687	OY972138	Bacteria	Actinobacteriota	Actinobacteria	Pseudonocardiales	Pseudonocardiaceae	Pseudonocardia
OTU688	OY972139	Bacteria	Bacteroidota	Bacteroidia	Sphingobacteriales	Sphingobacteriaceae	Mucilaginibacter
OTU689	OY972140	Bacteria	Firmicutes	Clostridia	Oscillospirales	Oscillospiraceae
OTU690	OY972141	Bacteria	Proteobacteria	Gammaproteobacteria	Aeromonadales	Succinivibrionaceae	Anaerobiospirillum
OTU691	OY972142	Bacteria	Bacteroidota	Bacteroidia	Sphingobacteriales	Sphingobacteriaceae	Mucilaginibacter
OTU692	OY972143	Bacteria	Firmicutes	Clostridia	Lachnospirales	Lachnospiraceae	Lachnospiraceae_NK4A136_group
OTU693	OY972144	Bacteria	Proteobacteria	Gammaproteobacteria	Burkholderiales	Burkholderiaceae
OTU694	OY972145	Bacteria	Proteobacteria	Alphaproteobacteria	Rhizobiales	Rhizobiaceae	Mesorhizobium
OTU695	OY972146	Bacteria	Proteobacteria	Alphaproteobacteria	Acetobacterales	Acetobacteraceae	Acidiphilium
OTU696	OY972147	Bacteria	Firmicutes	Clostridia	Lachnospirales	Lachnospiraceae	Lachnospiraceae_NK4A136_group
OTU697	OY972148	Bacteria	Firmicutes	Clostridia	Clostridia_UCG-014
OTU698	OY972149	Bacteria	Actinobacteriota	Acidimicrobiia
OTU699	OY972150	Bacteria	Desulfobacterota	Desulfovibrionia	Desulfovibrionales	Desulfoplanaceae	Desulfoplanes
OTU700	OY972151	Bacteria	Firmicutes	Clostridia	Lachnospirales	Lachnospiraceae	Lachnospiraceae_UCG-010
OTU701	OY972152	Bacteria	Proteobacteria	Alphaproteobacteria	Rickettsiales
OTU702	OY972153	Bacteria	Proteobacteria	Alphaproteobacteria
OTU703	OY972154	Bacteria	Acidobacteriota	Acidobacteriae	Acidobacteriales	Acidobacteriaceae_(Subgroup_1)	Occallatibacter
OTU704	OY972155	Bacteria	Acidobacteriota	Acidobacteriae	Acidobacteriales	Acidobacteriaceae_(Subgroup_1)
OTU705	OY972156	Bacteria	Verrucomicrobiota	Verrucomicrobiae	Verrucomicrobiales	Verrucomicrobiaceae
OTU706	OY972157	Bacteria	Acidobacteriota	Acidobacteriae	Bryobacterales	Bryobacteraceae	Bryobacter
OTU707	OY972158	Bacteria	Bacteroidota	Bacteroidia	Bacteroidales	Muribaculaceae	Muribaculaceae
OTU708	OY972159	Bacteria
OTU709	OY972160	Bacteria	Firmicutes	Clostridia	Lachnospirales	Lachnospiraceae
OTU710	OY972161	Bacteria	Firmicutes	Clostridia	Clostridia_UCG-014
OTU711	OY972162	Bacteria	Proteobacteria	Alphaproteobacteria	Rickettsiales
OTU712	OY972163	Bacteria	Proteobacteria	Alphaproteobacteria	Rhizobiales	Rhizobiaceae	Allorhizobium-Neorhizobium-Pararhizobium-Rhizobium
OTU713	OY972164	Bacteria	Verrucomicrobiota	Verrucomicrobiae	Opitutales	Opitutaceae	Lacunisphaera
OTU714	OY972165	Bacteria	Actinobacteriota	Actinobacteria	Catenulisporales	Actinospicaceae	Actinospica
OTU715	OY972166	Bacteria	Firmicutes	Clostridia	Oscillospirales	Oscillospiraceae
OTU716	OY972167	Bacteria	Firmicutes	Clostridia	Peptococcales	Peptococcaceae
OTU717	OY972168	Bacteria	Proteobacteria	Gammaproteobacteria	Burkholderiales	Comamonadaceae
OTU718	OY972169	Bacteria	Proteobacteria	Alphaproteobacteria	Elsterales
OTU719	OY972170	Bacteria	Proteobacteria	Gammaproteobacteria	Diplorickettsiales	Diplorickettsiaceae
OTU720	OY972171	Bacteria	Firmicutes	Clostridia	Lachnospirales	Lachnospiraceae
OTU721	OY972172	Bacteria	Proteobacteria	Alphaproteobacteria	Acetobacterales	Acetobacteraceae
OTU722	OY972173	Bacteria	Actinobacteriota	Thermoleophilia	Solirubrobacterales	Solirubrobacteraceae
OTU723	OY972174	Bacteria	Proteobacteria	Alphaproteobacteria	Sphingomonadales	Sphingomonadaceae	Novosphingobium
OTU724	OY972175	Bacteria	Planctomycetota	Planctomycetes	Isosphaerales	Isosphaeraceae	Aquisphaera
OTU725	OY972176	Bacteria	Proteobacteria	Gammaproteobacteria	Pseudomonadales	Moraxellaceae	Acinetobacter
OTU726	OY972177	Bacteria	Firmicutes	Bacilli	Lactobacillales	Leuconostocaceae	Weissella
OTU727	OY972178	Bacteria	Proteobacteria	Alphaproteobacteria	Acetobacterales	Acetobacteraceae	Acidocella
OTU728	OY972179	Bacteria	Proteobacteria	Alphaproteobacteria
OTU729	OY972180	Bacteria	Proteobacteria	Alphaproteobacteria	Rhodospirillales	Magnetospirillaceae
OTU730	OY972181	Bacteria	Proteobacteria	Alphaproteobacteria	Rickettsiales
OTU731	OY972182	Bacteria	Proteobacteria	Alphaproteobacteria	Elsterales
OTU732	OY972183	Bacteria	Spirochaetota	Spirochaetia	Spirochaetales	Spirochaetaceae	Spirochaeta_2
OTU733	OY972184	Bacteria
OTU734	OY972185	Bacteria	Actinobacteriota	Actinobacteria	Micrococcales	Micrococcaceae
OTU735	OY972186	Bacteria	Proteobacteria	Gammaproteobacteria	Pseudomonadales	Moraxellaceae
OTU736	OY972187	Bacteria	Firmicutes	Clostridia	Oscillospirales	Ruminococcaceae	Eubacterium_siraeum_group
OTU737	OY972188	Bacteria	Proteobacteria	Gammaproteobacteria	Diplorickettsiales	Diplorickettsiaceae
OTU738	OY972189	Bacteria	Proteobacteria	Alphaproteobacteria	Rickettsiales
OTU739	OY972190	Bacteria	Proteobacteria	Alphaproteobacteria	Rickettsiales
OTU740	OY972191	Bacteria	Proteobacteria	Alphaproteobacteria	Rhodospirillales
OTU741	OY972192	Bacteria	Actinobacteriota	Actinobacteria	Frankiales
OTU742	OY972193	Bacteria	Verrucomicrobiota	Verrucomicrobiae	Methylacidiphilales	Methylacidiphilaceae
OTU743	OY972194	Bacteria	Myxococcota	Polyangia	Polyangiales	Polyangiaceae	Pajaroellobacter
OTU744	OY972195	Bacteria	Firmicutes	Clostridia	Lachnospirales	Lachnospiraceae	Stomatobaculum
OTU745	OY972196	Bacteria	Proteobacteria	Alphaproteobacteria	Acetobacterales	Acetobacteraceae
OTU746	OY972197	Bacteria	Proteobacteria	Gammaproteobacteria	Burkholderiales	Burkholderiaceae	Burkholderia-Caballeronia-Paraburkholderia
OTU747	OY972198	Bacteria
OTU748	OY972199	Bacteria	Proteobacteria	Alphaproteobacteria	Acetobacterales	Acetobacteraceae	Rhodovastum
OTU749	OY972200	Bacteria	Firmicutes	Clostridia	Oscillospirales	Ruminococcaceae	Ruminococcus
OTU750	OY972201	Bacteria	Firmicutes	Negativicutes	Veillonellales-Selenomonadales	Veillonellaceae	Veillonella
OTU751	OY972202	Bacteria	Myxococcota	Polyangia	Polyangiales	Polyangiaceae	Pajaroellobacter
OTU752	OY972203	Bacteria	Firmicutes	Clostridia	Monoglobales	Monoglobaceae	Monoglobus
OTU753	OY972204	Bacteria	Verrucomicrobiota	Verrucomicrobiae	Opitutales	Opitutaceae
OTU754	OY972205	Bacteria	Verrucomicrobiota	Verrucomicrobiae	Chthoniobacterales	Chthoniobacteraceae	Chthoniobacter
OTU755	OY972206	Bacteria	Firmicutes	Clostridia	Oscillospirales	Oscillospiraceae
OTU756	OY972207	Bacteria
OTU757	OY972208	Bacteria	Firmicutes	Clostridia	Peptostreptococcales-Tissierellales	Anaerovoracaceae	Eubacterium_saphenum_group
OTU758	OY972209	Bacteria	Firmicutes	Bacilli	Lactobacillales	Streptococcaceae	Streptococcus
OTU759	OY972210	Bacteria	Bacteroidota	Bacteroidia	Sphingobacteriales	Sphingobacteriaceae	Mucilaginibacter
OTU760	OY972211	Bacteria	Actinobacteriota	Acidimicrobiia
OTU761	OY972212	Bacteria	Firmicutes	Clostridia	Lachnospirales	Lachnospiraceae	Bacteroides_pectinophilus_group
OTU762	OY972213	Bacteria	Firmicutes	Clostridia	Lachnospirales	Lachnospiraceae	Eubacterium_hallii_group
OTU763	OY972214	Bacteria	Proteobacteria	Alphaproteobacteria	Sphingomonadales	Sphingomonadaceae
OTU764	OY972215	Bacteria	Firmicutes	Clostridia	Lachnospirales	Lachnospiraceae
OTU765	OY972216	Bacteria	Proteobacteria	Alphaproteobacteria	Acetobacterales	Acetobacteraceae
OTU766	OY972217	Bacteria	Actinobacteriota	Acidimicrobiia
OTU767	OY972218	Bacteria	Proteobacteria	Alphaproteobacteria	Rhizobiales	Beijerinckiaceae	Methylocella
OTU768	OY972219	Bacteria	Bacteroidota	Bacteroidia	Sphingobacteriales	Sphingobacteriaceae	Mucilaginibacter
OTU769	OY972220	Bacteria	Proteobacteria	Gammaproteobacteria	Diplorickettsiales	Diplorickettsiaceae	Aquicella
OTU770	OY972221	Bacteria	Firmicutes	Clostridia	Lachnospirales	Lachnospiraceae	Lachnospiraceae_NK4A136_group
OTU771	OY972222	Bacteria	Firmicutes	Clostridia	Oscillospirales	Oscillospiraceae
OTU772	OY972223	Bacteria	Firmicutes	Clostridia	Lachnospirales	Lachnospiraceae
OTU773	OY972224	Bacteria	Firmicutes	Clostridia	Lachnospirales	Lachnospiraceae	Eubacterium_xylanophilum_group
OTU774	OY972225	Bacteria	Myxococcota	Polyangia	Polyangiales	Polyangiaceae	Pajaroellobacter
OTU775	OY972226	Bacteria	Proteobacteria	Alphaproteobacteria	Caulobacterales	Caulobacteraceae	Phenylobacterium
OTU776	OY972227	Bacteria	Proteobacteria	Alphaproteobacteria	Acetobacterales	Acetobacteraceae
OTU777	OY972228	Bacteria	Proteobacteria	Gammaproteobacteria
OTU778	OY972229	Bacteria	Acidobacteriota	Acidobacteriae	Solibacterales	Solibacteraceae	Candidatus_Solibacter
OTU779	OY972230	Bacteria	Proteobacteria	Gammaproteobacteria	Gammaproteobacteria_Incertae_Sedis	Unknown_Family	Acidibacter
OTU780	OY972231	Bacteria	Bacteroidota	Bacteroidia	Bacteroidales	Tannerellaceae	Parabacteroides
OTU781	OY972232	Bacteria	Actinobacteriota	Actinobacteria
OTU782	OY972233	Bacteria	Firmicutes	Clostridia	Christensenellales	Christensenellaceae	Christensenellaceae_R-7_group
OTU783	OY972234	Bacteria	Firmicutes	Clostridia	Peptostreptococcales-Tissierellales	Anaerovoracaceae
OTU784	OY972235	Bacteria	Proteobacteria	Alphaproteobacteria
OTU785	OY972236	Bacteria	Firmicutes	Clostridia	Oscillospirales
OTU786	OY972237	Bacteria	Proteobacteria	Alphaproteobacteria	Sphingomonadales	Sphingomonadaceae	Sphingomonas
OTU787	OY972238	Bacteria	Actinobacteriota	Actinobacteria	Micrococcales	Microbacteriaceae	Amnibacterium
OTU788	OY972239	Bacteria	Actinobacteriota	Thermoleophilia	Solirubrobacterales
OTU789	OY972240	Bacteria	Bacteroidota	Bacteroidia	Sphingobacteriales	Sphingobacteriaceae	Mucilaginibacter
OTU790	OY972241	Bacteria	Bacteroidota	Bacteroidia	Bacteroidales	Muribaculaceae	Muribaculaceae
OTU791	OY972242	Bacteria	Patescibacteria	Saccharimonadia	Saccharimonadales
OTU792	OY972243	Bacteria	Firmicutes	Clostridia	Oscillospirales	Ruminococcaceae
OTU793	OY972244	Bacteria	Proteobacteria	Gammaproteobacteria	Pseudomonadales	Pseudomonadaceae	Pseudomonas
OTU794	OY972245	Bacteria	Proteobacteria	Alphaproteobacteria	Sphingomonadales	Sphingomonadaceae
OTU795	OY972246	Bacteria	Proteobacteria	Alphaproteobacteria	Acetobacterales	Acetobacteraceae	Acidocella
OTU796	OY972247	Bacteria	Proteobacteria	Gammaproteobacteria	Enterobacterales	Enterobacteriaceae	Klebsiella
OTU797	OY972248	Bacteria	Bacteroidota	Bacteroidia	Sphingobacteriales	Sphingobacteriaceae	Mucilaginibacter
OTU798	OY972249	Bacteria	Bdellovibrionota	Bdellovibrionia	Bdellovibrionales	Bdellovibrionaceae	Bdellovibrio
OTU799	OY972250	Bacteria	Proteobacteria	Gammaproteobacteria	Pseudomonadales	Pseudomonadaceae	Pseudomonas
OTU800	OY972251	Bacteria	Proteobacteria	Gammaproteobacteria	Diplorickettsiales	Diplorickettsiaceae	Aquicella
OTU801	OY972252	Bacteria	Firmicutes	Bacilli	Erysipelotrichales	Erysipelotrichaceae	Holdemania
OTU802	OY972253	Bacteria	Proteobacteria	Gammaproteobacteria	Xanthomonadales	Rhodanobacteraceae	Dyella
OTU803	OY972254	Bacteria	Dependentiae	Babeliae	Babeliales	Vermiphilaceae	Vermiphilaceae
OTU804	OY972255	Bacteria	Verrucomicrobiota	Verrucomicrobiae	Pedosphaerales	Pedosphaeraceae
OTU805	OY972256	Bacteria	Acidobacteriota	Acidobacteriae	Acidobacteriales	Acidobacteriaceae_(Subgroup_1)	Bryocella
OTU806	OY972257	Bacteria	Actinobacteriota	Acidimicrobiia
OTU807	OY972258	Bacteria	Bacteroidota	Bacteroidia	Bacteroidales	Barnesiellaceae	Barnesiella
OTU808	OY972259	Bacteria	Acidobacteriota	Acidobacteriae	Bryobacterales	Bryobacteraceae	Bryobacter
OTU809	OY972260	Bacteria	Firmicutes	Clostridia	Oscillospirales	Oscillospiraceae	Oscillibacter
OTU810	OY972261	Bacteria	Proteobacteria	Alphaproteobacteria	Micropepsales	Micropepsaceae
OTU811	OY972262	Bacteria	Bdellovibrionota	Bdellovibrionia	Bdellovibrionales	Bdellovibrionaceae	Bdellovibrio
OTU812	OY972263	Bacteria	Proteobacteria	Gammaproteobacteria	Diplorickettsiales	Diplorickettsiaceae	Aquicella
OTU813	OY972264	Bacteria	Bacteroidota	Bacteroidia	Bacteroidales	Prevotellaceae
OTU814	OY972265	Bacteria	Bacteroidota	Bacteroidia	Bacteroidales	Muribaculaceae	Muribaculaceae
OTU815	OY972266	Bacteria	Proteobacteria	Gammaproteobacteria	Pseudomonadales	Pseudomonadaceae	Pseudomonas
OTU816	OY972267	Bacteria	Proteobacteria	Alphaproteobacteria	Rhizobiales	Rhodomicrobiaceae	Rhodomicrobium
OTU817	OY972268	Bacteria	Proteobacteria	Gammaproteobacteria	Burkholderiales	Alcaligenaceae	Achromobacter
OTU818	OY972269	Bacteria	Firmicutes	Clostridia	Oscillospirales
OTU819	OY972270	Bacteria	Myxococcota	Polyangia	Polyangiales	Polyangiaceae	Pajaroellobacter
OTU820	OY972271	Bacteria	Bacteroidota	Bacteroidia	Bacteroidales	Muribaculaceae	Muribaculaceae
OTU821	OY972272	Bacteria	Firmicutes	Clostridia	Oscillospirales	Ruminococcaceae	Ruminococcus
OTU822	OY972273	Bacteria
OTU823	OY972274	Bacteria	Actinobacteriota	Actinobacteria	Frankiales	Sporichthyaceae	Sporichthya
OTU824	OY972275	Bacteria	Bacteroidota	Bacteroidia	Bacteroidales	Prevotellaceae	Alloprevotella
OTU825	OY972276	Bacteria	Bacteroidota	Bacteroidia	Bacteroidales	Prevotellaceae
OTU826	OY972277	Bacteria	Proteobacteria	Gammaproteobacteria	Gammaproteobacteria_Incertae_Sedis	Unknown_Family	Candidatus_Ovatusbacter
OTU827	OY972278	Bacteria	Firmicutes	Clostridia	Clostridia_UCG-014
OTU828	OY972279	Bacteria
OTU829	OY972280	Bacteria	Actinobacteriota	Thermoleophilia	Gaiellales
OTU830	OY972281	Bacteria	Acidobacteriota	Acidobacteriae	Acidobacteriales
OTU831	OY972282	Bacteria	Proteobacteria	Alphaproteobacteria	Rhodospirillales	Rhodospirillaceae
OTU832	OY972283	Bacteria	Firmicutes	Clostridia	Lachnospirales	Lachnospiraceae
OTU833	OY972284	Bacteria	Firmicutes	Clostridia	Peptostreptococcales-Tissierellales	Anaerovoracaceae	Eubacterium_nodatum_group
OTU834	OY972285	Bacteria	Proteobacteria	Alphaproteobacteria	Rhodospirillales	Rhodospirillaceae
OTU835	OY972286	Bacteria	Proteobacteria	Alphaproteobacteria	Dongiales	Dongiaceae	Dongia
OTU836	OY972287	Bacteria	Firmicutes	Clostridia	Clostridia_UCG-014
OTU837	OY972288	Bacteria	Firmicutes	Clostridia	Lachnospirales	Lachnospiraceae
OTU838	OY972289	Bacteria	Patescibacteria	Saccharimonadia	Saccharimonadales	Saccharimonadaceae
OTU839	OY972290	Bacteria	Firmicutes	Bacilli	Lactobacillales	Streptococcaceae	Streptococcus
OTU840	OY972291	Bacteria	Bdellovibrionota	Oligoflexia
OTU841	OY972292	Bacteria	Actinobacteriota	Actinobacteria
OTU842	OY972293	Bacteria	Actinobacteriota	Actinobacteria	Micrococcales	Micrococcaceae	Rothia
OTU843	OY972294	Bacteria	Proteobacteria	Gammaproteobacteria	Gammaproteobacteria_Incertae_Sedis	Unknown_Family	Acidibacter
OTU844	OY972295	Bacteria	Planctomycetota	Phycisphaerae	Tepidisphaerales
OTU845	OY972296	Bacteria	Actinobacteriota	Actinobacteria	Catenulisporales	Actinospicaceae	Actinospica
OTU846	OY972297	Bacteria	Proteobacteria	Alphaproteobacteria	Elsterales	Elsteraceae
OTU847	OY972298	Bacteria	Acidobacteriota	Acidobacteriae	Acidobacteriales	Acidobacteriaceae_(Subgroup_1)	Granulicella
OTU848	OY972299	Bacteria	Chloroflexi
OTU849	OY972300	Bacteria	Proteobacteria	Gammaproteobacteria	Burkholderiales	Burkholderiaceae
OTU850	OY972301	Bacteria	Fusobacteriota	Fusobacteriia	Fusobacteriales	Leptotrichiaceae
OTU851	OY972302	Bacteria	Actinobacteriota	Actinobacteria	Frankiales	Acidothermaceae	Acidothermus
OTU852	OY972303	Bacteria	Actinobacteriota	Actinobacteria	Frankiales	Nakamurellaceae	Nakamurella
OTU853	OY972304	Bacteria	Actinobacteriota	Thermoleophilia	Solirubrobacterales
OTU854	OY972305	Bacteria	Proteobacteria	Gammaproteobacteria	Xanthomonadales	Rhodanobacteraceae	Rhodanobacter
OTU855	OY972306	Bacteria	Bdellovibrionota	Oligoflexia
OTU856	OY972307	Bacteria	Firmicutes	Bacilli	Bacillales	Bacillaceae	Bacillus
OTU857	OY972308	Bacteria	Proteobacteria	Alphaproteobacteria	Dongiales	Dongiaceae	Dongia
OTU858	OY972309	Bacteria	Firmicutes	Clostridia	Lachnospirales	Lachnospiraceae	Lachnoclostridium
OTU859	OY972310	Bacteria	Proteobacteria	Gammaproteobacteria	Pseudomonadales	Moraxellaceae
OTU860	OY972311	Bacteria	Proteobacteria	Alphaproteobacteria	Rickettsiales
OTU861	OY972312	Bacteria	Proteobacteria	Alphaproteobacteria
OTU862	OY972313	Bacteria	Proteobacteria	Alphaproteobacteria	Acetobacterales	Acetobacteraceae	Rhodovastum
OTU863	OY972314	Bacteria	Bacteroidota	Bacteroidia	Bacteroidales	Bacteroidaceae	Bacteroides
OTU864	OY972315	Bacteria	Acidobacteriota	Acidobacteriae
OTU865	OY972316	Bacteria	Actinobacteriota	Acidimicrobiia
OTU866	OY972317	Bacteria	Actinobacteriota	Actinobacteria	Bifidobacteriales	Bifidobacteriaceae	Scardovia
OTU867	OY972318	Bacteria	Bacteroidota	Bacteroidia	Sphingobacteriales	Sphingobacteriaceae	Mucilaginibacter
OTU868	OY972319	Bacteria	Chloroflexi
OTU869	OY972320	Bacteria	Proteobacteria	Alphaproteobacteria	Acetobacterales	Acetobacteraceae	Rhodovastum
OTU870	OY972321	Bacteria	Planctomycetota	Planctomycetes	Isosphaerales	Isosphaeraceae	Aquisphaera
OTU871	OY972322	Bacteria	Proteobacteria	Gammaproteobacteria	Pseudomonadales	Pseudomonadaceae	Pseudomonas
OTU872	OY972323	Bacteria	Proteobacteria	Gammaproteobacteria	Burkholderiales	Sutterellaceae	Sutterella
OTU873	OY972324	Bacteria	Proteobacteria	Gammaproteobacteria	Burkholderiales	Burkholderiaceae	Burkholderia-Caballeronia-Paraburkholderia
OTU874	OY972325	Bacteria	Proteobacteria	Alphaproteobacteria	Rickettsiales
OTU875	OY972326	Bacteria	Proteobacteria	Alphaproteobacteria	Rickettsiales
OTU876	OY972327	Bacteria	Proteobacteria	Alphaproteobacteria	Rhizobiales	Beijerinckiaceae
OTU877	OY972328	Bacteria	Proteobacteria	Alphaproteobacteria
OTU878	OY972329	Bacteria	Firmicutes	Clostridia	Oscillospirales	Oscillospiraceae
OTU879	OY972330	Bacteria	Actinobacteriota	Thermoleophilia	Solirubrobacterales	Solirubrobacteraceae
OTU880	OY972331	Bacteria	Patescibacteria	Saccharimonadia	Saccharimonadales
OTU881	OY972332	Bacteria	Actinobacteriota	Acidimicrobiia
OTU882	OY972333	Bacteria	Actinobacteriota	Acidimicrobiia
OTU883	OY972334	Bacteria	Proteobacteria	Gammaproteobacteria	Steroidobacterales	Steroidobacteraceae	Steroidobacter
OTU884	OY972335	Bacteria	Actinobacteriota	Acidimicrobiia	Microtrichales
OTU885	OY972336	Bacteria	Verrucomicrobiota	Verrucomicrobiae	Verrucomicrobiales	Verrucomicrobiaceae
OTU886	OY972337	Bacteria	Proteobacteria	Gammaproteobacteria	Xanthomonadales	Rhodanobacteraceae	Rhodanobacter
OTU887	OY972338	Bacteria	Proteobacteria	Gammaproteobacteria	Diplorickettsiales	Diplorickettsiaceae	Aquicella
OTU888	OY972339	Bacteria	Firmicutes	Clostridia	Lachnospirales	Lachnospiraceae	Lachnospiraceae_NK4A136_group
OTU889	OY972340	Bacteria	Firmicutes	Clostridia	Oscillospirales	Oscillospiraceae
OTU890	OY972341	Bacteria	Firmicutes	Clostridia	Lachnospirales	Lachnospiraceae	Lachnospiraceae_NK4A136_group
OTU891	OY972342	Bacteria	Firmicutes	Clostridia	Lachnospirales	Lachnospiraceae	Ruminococcus
OTU892	OY972343	Bacteria	Firmicutes	Bacilli	Bacillales	Bacillaceae	Bacillus
OTU893	OY972344	Bacteria	Bacteroidota	Bacteroidia	Bacteroidales	Bacteroidaceae	Bacteroides
OTU894	OY972345	Bacteria	Proteobacteria	Alphaproteobacteria	Acetobacterales	Acetobacteraceae	Acidocella
OTU895	OY972346	Bacteria	Firmicutes	Clostridia	Christensenellales	Christensenellaceae	Christensenellaceae_R-7_group
OTU896	OY972347	Bacteria	Actinobacteriota	Coriobacteriia	Coriobacteriales	Eggerthellaceae	Adlercreutzia
OTU897	OY972348	Bacteria	Firmicutes	Clostridia	Lachnospirales	Lachnospiraceae	Lachnospiraceae_UCG-004
OTU898	OY972349	Bacteria	Actinobacteriota	Actinobacteria	Actinomycetales	Actinomycetaceae	Actinomyces
OTU899	OY972350	Bacteria	Actinobacteriota	Acidimicrobiia
OTU900	OY972351	Bacteria	Actinobacteriota	Actinobacteria	Corynebacteriales	Mycobacteriaceae	Mycobacterium
OTU901	OY972352	Bacteria	Firmicutes	Clostridia	Clostridiales	Clostridiaceae	Clostridium_sensu_stricto_1
OTU902	OY972353	Bacteria	Bacteroidota	Bacteroidia	Chitinophagales	Chitinophagaceae
OTU903	OY972354	Bacteria	Proteobacteria	Gammaproteobacteria	Aeromonadales	Succinivibrionaceae	Succinatimonas
OTU904	OY972355	Bacteria	Bacteroidota	Bacteroidia	Sphingobacteriales
OTU905	OY972356	Bacteria	Proteobacteria	Gammaproteobacteria	Xanthomonadales	Rhodanobacteraceae	Dokdonella
OTU906	OY972357	Bacteria	Firmicutes	Clostridia	Clostridia_UCG-014
OTU907	OY972358	Bacteria	Bacteroidota	Bacteroidia	Bacteroidales	Porphyromonadaceae	Porphyromonas
OTU908	OY972359	Bacteria	Firmicutes	Bacilli	Lactobacillales	Lactobacillaceae	Lactobacillus
OTU909	OY972360	Bacteria	Proteobacteria	Alphaproteobacteria	Rickettsiales
OTU910	OY972361	Bacteria	Proteobacteria	Alphaproteobacteria	Acetobacterales	Acetobacteraceae
OTU911	OY972362	Bacteria	Verrucomicrobiota	Verrucomicrobiae	Pedosphaerales	Pedosphaeraceae	Pedosphaeraceae
OTU912	OY972363	Bacteria	Bacteroidota	Bacteroidia	Bacteroidales	Prevotellaceae	Prevotella
OTU913	OY972364	Bacteria	Proteobacteria	Alphaproteobacteria	Acetobacterales	Acetobacteraceae	Rhodovastum
OTU914	OY972365	Bacteria	Proteobacteria	Gammaproteobacteria	Diplorickettsiales	Diplorickettsiaceae
OTU915	OY972366	Bacteria	Bacteroidota	Bacteroidia	Sphingobacteriales
OTU916	OY972367	Bacteria	Actinobacteriota	Actinobacteria	Actinomycetales	Actinomycetaceae	Actinomyces
OTU917	OY972368	Bacteria
OTU918	OY972369	Bacteria	Acidobacteriota	Acidobacteriae	Acidobacteriales	Acidobacteriaceae_(Subgroup_1)
OTU919	OY972370	Bacteria	Actinobacteriota	Actinobacteria	Catenulisporales	Actinospicaceae	Actinospica
OTU920	OY972371	Bacteria	Verrucomicrobiota	Verrucomicrobiae	Methylacidiphilales	Methylacidiphilaceae
OTU921	OY972372	Bacteria	Actinobacteriota	Acidimicrobiia
OTU922	OY972373	Bacteria	Firmicutes	Clostridia	Clostridia_UCG-014
OTU923	OY972374	Bacteria	Firmicutes	Clostridia	Lachnospirales	Lachnospiraceae
OTU924	OY972375	Bacteria	Proteobacteria	Alphaproteobacteria	Acetobacterales	Acetobacteraceae	Rhodovastum
OTU925	OY972376	Bacteria	Proteobacteria	Gammaproteobacteria	Burkholderiales	Comamonadaceae
OTU926	OY972377	Bacteria	Proteobacteria	Gammaproteobacteria	Gammaproteobacteria_Incertae_Sedis	Unknown_Family	Acidibacter
OTU927	OY972378	Bacteria	Proteobacteria	Gammaproteobacteria	Diplorickettsiales	Diplorickettsiaceae	Aquicella
OTU928	OY972379	Bacteria	Actinobacteriota	Acidimicrobiia
OTU929	OY972380	Bacteria	Bacteroidota	Bacteroidia	Bacteroidales	Muribaculaceae	Muribaculaceae
OTU930	OY972381	Bacteria	Bacteroidota	Bacteroidia	Bacteroidales	Muribaculaceae	Muribaculaceae
OTU931	OY972382	Bacteria	Bacteroidota	Bacteroidia	Chitinophagales	Chitinophagaceae	Puia
OTU932	OY972383	Bacteria	Firmicutes	Bacilli	Erysipelotrichales
OTU933	OY972384	Bacteria	Firmicutes	Bacilli
OTU934	OY972385	Bacteria	Bacteroidota	Bacteroidia	Bacteroidales	Muribaculaceae	Muribaculaceae
OTU935	OY972386	Bacteria	Firmicutes	Clostridia	Christensenellales	Christensenellaceae	Christensenellaceae_R-7_group
OTU936	OY972387	Bacteria	Proteobacteria	Gammaproteobacteria	Burkholderiales	Comamonadaceae
OTU937	OY972388	Bacteria	Bacteroidota	Bacteroidia	Chitinophagales
OTU938	OY972389	Bacteria	Actinobacteriota	Actinobacteria	Frankiales	Acidothermaceae	Acidothermus
OTU939	OY972390	Bacteria	Proteobacteria	Gammaproteobacteria	Xanthomonadales	Rhodanobacteraceae	Rhodanobacter
OTU940	OY972391	Bacteria	Proteobacteria	Gammaproteobacteria	Burkholderiales	Comamonadaceae	Rhizobacter
OTU941	OY972392	Bacteria	Proteobacteria	Gammaproteobacteria	Legionellales	Legionellaceae	Legionella
OTU942	OY972393	Bacteria	Actinobacteriota	Thermoleophilia	Solirubrobacterales	Solirubrobacteraceae	Conexibacter
OTU943	OY972394	Bacteria	Proteobacteria	Alphaproteobacteria	Rhizobiales	Xanthobacteraceae
OTU944	OY972395	Bacteria	Actinobacteriota	Thermoleophilia	Solirubrobacterales	Solirubrobacteraceae
OTU945	OY972396	Bacteria	Proteobacteria	Alphaproteobacteria	Rickettsiales
OTU946	OY972397	Bacteria	Bacteroidota	Bacteroidia	Bacteroidales	Muribaculaceae	Muribaculaceae
OTU947	OY972398	Bacteria
OTU948	OY972399	Bacteria	Firmicutes	Clostridia	Lachnospirales	Lachnospiraceae
OTU949	OY972400	Bacteria	Proteobacteria	Alphaproteobacteria	Rhizobiales	Beijerinckiaceae	Methylobacterium-Methylorubrum
OTU950	OY972401	Bacteria	Armatimonadota	Fimbriimonadia	Fimbriimonadales	Fimbriimonadaceae	Fimbriimonas
OTU951	OY972402	Bacteria	Actinobacteriota	Acidimicrobiia
OTU952	OY972403	Bacteria	Proteobacteria	Alphaproteobacteria	Caulobacterales	Caulobacteraceae
OTU953	OY972404	Bacteria	Proteobacteria	Alphaproteobacteria	Rhizobiales	Devosiaceae	Devosia
OTU954	OY972405	Bacteria	Bacteroidota	Bacteroidia	Sphingobacteriales	Sphingobacteriaceae	Mucilaginibacter
OTU955	OY972406	Bacteria	Acidobacteriota
OTU956	OY972407	Bacteria	Myxococcota	Polyangia	Polyangiales	Polyangiaceae	Pajaroellobacter
OTU957	OY972408	Bacteria
OTU958	OY972409	Bacteria	Bacteroidota	Bacteroidia	Bacteroidales	Muribaculaceae	Muribaculaceae
OTU959	OY972410	Bacteria	Myxococcota	Polyangia	Polyangiales	Polyangiaceae	Minicystis
OTU960	OY972411	Bacteria
OTU961	OY972412	Bacteria	Proteobacteria	Gammaproteobacteria	Xanthomonadales	Rhodanobacteraceae
OTU962	OY972413	Bacteria	Patescibacteria	Gracilibacteria	Absconditabacteriales_(SR1)	Absconditabacteriales_(SR1)	Absconditabacteriales_(SR1)
OTU963	OY972414	Bacteria	Firmicutes	Clostridia	Clostridia_UCG-014
OTU964	OY972415	Bacteria	Actinobacteriota	Acidimicrobiia
OTU965	OY972416	Bacteria	Firmicutes	Clostridia	Lachnospirales	Lachnospiraceae	Lachnospiraceae_NK4A136_group
OTU966	OY972417	Bacteria	Myxococcota	Polyangia	Haliangiales	Haliangiaceae	Haliangium
OTU967	OY972418	Bacteria	Proteobacteria	Gammaproteobacteria	Enterobacterales	Yersiniaceae	Rahnella1
OTU968	OY972419	Bacteria	Verrucomicrobiota	Verrucomicrobiae	Pedosphaerales	Pedosphaeraceae
OTU969	OY972420	Bacteria	Bdellovibrionota	Bdellovibrionia	Bdellovibrionales	Bdellovibrionaceae	Bdellovibrio
OTU970	OY972421	Bacteria	Firmicutes	Clostridia	Oscillospirales	Oscillospiraceae
OTU971	OY972422	Bacteria	Bacteroidota	Bacteroidia	Bacteroidales	Rikenellaceae	Alistipes
OTU972	OY972423	Bacteria	Firmicutes	Clostridia	Oscillospirales	Oscillospiraceae
OTU973	OY972424	Bacteria	Proteobacteria	Alphaproteobacteria	Sphingomonadales	Sphingomonadaceae	Novosphingobium
OTU974	OY972425	Bacteria	Dependentiae	Babeliae	Babeliales	Vermiphilaceae	Vermiphilaceae
OTU975	OY972426	Bacteria	Firmicutes	Clostridia	Oscillospirales	Eubacterium_coprostanoligenes_group	Eubacterium_coprostanoligenes_group
OTU976	OY972427	Bacteria	Firmicutes	Bacilli	Bacillales	Planococcaceae	Psychrobacillus
OTU977	OY972428	Bacteria	Proteobacteria	Alphaproteobacteria	Rickettsiales
OTU978	OY972429	Bacteria	Firmicutes	Clostridia	Lachnospirales	Lachnospiraceae	Lachnospiraceae_ND3007_group
OTU979	OY972430	Bacteria	Patescibacteria	Saccharimonadia	Saccharimonadales
OTU980	OY972431	Bacteria	Proteobacteria	Alphaproteobacteria	Rickettsiales
OTU981	OY972432	Bacteria	Bacteroidota	Bacteroidia	Bacteroidales	Muribaculaceae	Muribaculaceae
OTU982	OY972433	Bacteria	Actinobacteriota	Coriobacteriia	Coriobacteriales	Coriobacteriaceae	Collinsella
OTU983	OY972434	Bacteria	Myxococcota	Polyangia	Polyangiales	Polyangiaceae
OTU984	OY972435	Bacteria	Firmicutes	Clostridia	Oscillospirales	Ruminococcaceae	Ruminococcus
OTU985	OY972436	Bacteria	Proteobacteria	Gammaproteobacteria	Steroidobacterales	Steroidobacteraceae
OTU986	OY972437	Bacteria	Proteobacteria	Gammaproteobacteria	Burkholderiales	Oxalobacteraceae
OTU987	OY972438	Bacteria	Verrucomicrobiota	Verrucomicrobiae	Pedosphaerales	Pedosphaeraceae
OTU988	OY972439	Bacteria	Verrucomicrobiota	Verrucomicrobiae	Chthoniobacterales	Chthoniobacteraceae	Chthoniobacter
OTU989	OY972440	Bacteria	Proteobacteria	Alphaproteobacteria	Caulobacterales	Caulobacteraceae	Brevundimonas
OTU990	OY972441	Bacteria	Firmicutes	Clostridia	Christensenellales	Christensenellaceae	Christensenellaceae_R-7_group
OTU991	OY972442	Bacteria	Proteobacteria	Alphaproteobacteria	Rhizobiales	Kaistiaceae	Kaistia
OTU992	OY972443	Bacteria	Actinobacteriota	Actinobacteria	Frankiales	Frankiaceae	Jatrophihabitans
OTU993	OY972444	Bacteria	Proteobacteria	Alphaproteobacteria	Rickettsiales
OTU994	OY972445	Bacteria	Firmicutes	Clostridia	Oscillospirales	Oscillospiraceae	Papillibacter
OTU995	OY972446	Bacteria	Firmicutes	Clostridia	Oscillospirales	Ruminococcaceae	Ruminococcus
OTU996	OY972447	Bacteria	Firmicutes	Clostridia	Oscillospirales	Ruminococcaceae	Incertae_Sedis
OTU997	OY972448	Bacteria	Firmicutes	Clostridia	Oscillospirales	Ruminococcaceae	Incertae_Sedis
OTU998	OY972449	Bacteria	Firmicutes	Clostridia	Oscillospirales	Oscillospiraceae	Oscillospira
OTU999	OY972450	Bacteria	Actinobacteriota	Acidimicrobiia
OTU1000	OY972451	Bacteria	Actinobacteriota	Coriobacteriia	Coriobacteriales	Coriobacteriales_Incertae_Sedis
OTU1001	OY972452	Bacteria	Patescibacteria	Saccharimonadia	Saccharimonadales
OTU1002	OY972453	Bacteria	Bacteroidota	Bacteroidia	Chitinophagales	Chitinophagaceae	Edaphobaculum
OTU1003	OY972454	Bacteria	Proteobacteria	Alphaproteobacteria	Elsterales
OTU1004	OY972455	Bacteria	Myxococcota	Polyangia	Haliangiales	Haliangiaceae	Haliangium
OTU1005	OY972456	Bacteria	Bacteroidota	Bacteroidia	Bacteroidales	Muribaculaceae	Muribaculaceae
OTU1006	OY972457	Bacteria	Verrucomicrobiota	Verrucomicrobiae	Pedosphaerales	Pedosphaeraceae
OTU1007	OY972458	Bacteria	Firmicutes	Clostridia	Peptostreptococcales-Tissierellales	Anaerovoracaceae	Eubacterium_nodatum_group
OTU1008	OY972459	Bacteria	Actinobacteriota	Actinobacteria	Propionibacteriales	Nocardioidaceae	Nocardioides
OTU1009	OY972460	Bacteria
OTU1010	OY972461	Bacteria	Proteobacteria	Gammaproteobacteria	Enterobacterales	Yersiniaceae	Serratia
OTU1011	OY972462	Bacteria	Gemmatimonadota	Gemmatimonadetes	Gemmatimonadales	Gemmatimonadaceae	Gemmatimonas
OTU1012	OY972463	Bacteria	Verrucomicrobiota	Verrucomicrobiae	Chthoniobacterales	Chthoniobacteraceae	Chthoniobacter
OTU1013	OY972464	Bacteria	Firmicutes	Clostridia	Lachnospirales	Lachnospiraceae
OTU1014	OY972465	Bacteria	Proteobacteria	Gammaproteobacteria
OTU1015	OY972466	Bacteria	Proteobacteria	Gammaproteobacteria	Burkholderiales	Comamonadaceae
OTU1016	OY972467	Bacteria	Proteobacteria	Alphaproteobacteria	Sphingomonadales	Sphingomonadaceae
OTU1017	OY972468	Bacteria	Actinobacteriota	Thermoleophilia	Solirubrobacterales
OTU1018	OY972469	Bacteria	Proteobacteria	Alphaproteobacteria	Sphingomonadales	Sphingomonadaceae
OTU1019	OY972470	Bacteria	Acidobacteriota	Acidobacteriae
OTU1020	OY972471	Bacteria	Firmicutes	Negativicutes	Veillonellales-Selenomonadales	Veillonellaceae	Megasphaera
OTU1021	OY972472	Bacteria	Proteobacteria	Alphaproteobacteria	Acetobacterales	Acetobacteraceae
OTU1022	OY972473	Bacteria	Acidobacteriota	Acidobacteriae	Solibacterales	Solibacteraceae	Candidatus_Solibacter
OTU1023	OY972474	Bacteria	Proteobacteria	Alphaproteobacteria	Holosporales	Holosporaceae
OTU1024	OY972475	Bacteria	Actinobacteriota	Thermoleophilia	Gaiellales
OTU1025	OY972476	Bacteria	Firmicutes	Bacilli	Erysipelotrichales
OTU1026	OY972477	Bacteria	Proteobacteria	Gammaproteobacteria	Xanthomonadales	Rhodanobacteraceae	Dokdonella
OTU1027	OY972478	Bacteria	Bacteroidota	Bacteroidia	Cytophagales	Cytophagaceae	Sporocytophaga
OTU1028	OY972479	Bacteria	Acidobacteriota	Acidobacteriae	Acidobacteriales	Acidobacteriaceae_(Subgroup_1)	Terriglobus
OTU1029	OY972480	Bacteria	Firmicutes	Clostridia	Lachnospirales	Lachnospiraceae	Lachnospiraceae_UCG-006
OTU1030	OY972481	Bacteria	Proteobacteria	Alphaproteobacteria	Paracaedibacterales	Paracaedibacteraceae	Candidatus_Paracaedibacter
OTU1031	OY972482	Bacteria	Firmicutes	Clostridia	Oscillospirales
OTU1032	OY972483	Bacteria	Proteobacteria	Alphaproteobacteria	Rhizobiales	Xanthobacteraceae
OTU1033	OY972484	Bacteria	Firmicutes	Clostridia	Lachnospirales	Lachnospiraceae
OTU1034	OY972485	Bacteria	Firmicutes	Clostridia	Lachnospirales	Lachnospiraceae	Fusicatenibacter
OTU1035	OY972486	Bacteria	Proteobacteria	Alphaproteobacteria	Acetobacterales	Acetobacteraceae
OTU1036	OY972487	Bacteria	Proteobacteria	Alphaproteobacteria	Caulobacterales	Caulobacteraceae
OTU1037	OY972488	Bacteria	Proteobacteria	Alphaproteobacteria	Rhodospirillales
OTU1038	OY972489	Bacteria
OTU1039	OY972490	Bacteria	Firmicutes	Clostridia	Lachnospirales	Lachnospiraceae	Blautia
OTU1040	OY972491	Bacteria	Bacteroidota	Bacteroidia	Chitinophagales	Chitinophagaceae	Edaphobaculum
OTU1041	OY972492	Bacteria	Bacteroidota	Bacteroidia	Chitinophagales	Chitinophagaceae
OTU1042	OY972493	Bacteria	Bdellovibrionota	Oligoflexia
OTU1043	OY972494	Bacteria	Bdellovibrionota	Oligoflexia
OTU1044	OY972495	Bacteria
OTU1045	OY972496	Bacteria	Proteobacteria	Alphaproteobacteria	Elsterales
OTU1046	OY972497	Bacteria	Verrucomicrobiota	Verrucomicrobiae	Pedosphaerales	Pedosphaeraceae	Pedosphaeraceae
OTU1047	OY972498	Bacteria	Patescibacteria	Saccharimonadia	Saccharimonadales
OTU1048	OY972499	Bacteria	Firmicutes	Bacilli
OTU1049	OY972500	Bacteria	Firmicutes	Bacilli
OTU1050	OY972501	Bacteria	Firmicutes	Bacilli	Staphylococcales	Staphylococcaceae	Staphylococcus
OTU1051	OY972502	Bacteria	Desulfobacterota	Desulfovibrionia	Desulfovibrionales	Desulfovibrionaceae	Bilophila
OTU1052	OY972503	Bacteria	Fusobacteriota	Fusobacteriia	Fusobacteriales	Leptotrichiaceae	Leptotrichia
OTU1053	OY972504	Bacteria	Firmicutes	Clostridia	Peptostreptococcales-Tissierellales	Anaerovoracaceae	Mogibacterium
OTU1054	OY972505	Bacteria	Firmicutes	Bacilli	Erysipelotrichales	Erysipelotrichaceae	Solobacterium
OTU1055	OY972506	Bacteria	Actinobacteriota	Coriobacteriia	Coriobacteriales	Eggerthellaceae
OTU1056	OY972507	Bacteria	Bdellovibrionota	Bdellovibrionia	Bdellovibrionales	Bdellovibrionaceae	Bdellovibrio
OTU1057	OY972508	Bacteria	Proteobacteria	Alphaproteobacteria	Acetobacterales	Acetobacteraceae
OTU1058	OY972509	Bacteria	Proteobacteria	Alphaproteobacteria	Rhodospirillales
OTU1059	OY972510	Bacteria	Actinobacteriota	Actinobacteria	Propionibacteriales	Nocardioidaceae	Nocardioides
OTU1060	OY972511	Bacteria	Firmicutes	Clostridia	Lachnospirales	Lachnospiraceae	Lachnospiraceae_UCG-001
OTU1061	OY972512	Bacteria	Spirochaetota	Spirochaetia	Spirochaetales	Spirochaetaceae	Treponema
OTU1062	OY972513	Bacteria	Proteobacteria	Alphaproteobacteria	Acetobacterales	Acetobacteraceae
OTU1063	OY972514	Bacteria	Bacteroidota	Bacteroidia	Bacteroidales	Porphyromonadaceae	Porphyromonas
OTU1064	OY972515	Bacteria	Proteobacteria	Gammaproteobacteria	Gammaproteobacteria_Incertae_Sedis	Unknown_Family	Acidibacter
OTU1065	OY972516	Bacteria	Patescibacteria	Saccharimonadia	Saccharimonadales
OTU1066	OY972517	Bacteria	Acidobacteriota	Acidobacteriae
OTU1067	OY972518	Bacteria	Firmicutes	Clostridia	Oscillospirales
OTU1068	OY972519	Bacteria	Firmicutes	Clostridia	Peptococcales	Peptococcaceae	Peptococcus
OTU1069	OY972520	Bacteria	Planctomycetota	Planctomycetes	Isosphaerales	Isosphaeraceae
OTU1070	OY972521	Bacteria
OTU1071	OY972522	Bacteria	Dependentiae	Babeliae	Babeliales
OTU1072	OY972523	Bacteria	Firmicutes	Clostridia	Monoglobales	Monoglobaceae	Monoglobus
OTU1073	OY972524	Bacteria	Bacteroidota	Bacteroidia	Bacteroidales	Muribaculaceae	Muribaculaceae
OTU1074	OY972525	Bacteria	Bacteroidota	Bacteroidia	Sphingobacteriales	Sphingobacteriaceae	Pedobacter
OTU1075	OY972526	Bacteria	Bacteroidota	Bacteroidia	Chitinophagales	Chitinophagaceae	Edaphobaculum
OTU1076	OY972527	Bacteria	Bdellovibrionota	Oligoflexia
OTU1077	OY972528	Bacteria	Elusimicrobiota
OTU1078	OY972529	Bacteria	Proteobacteria	Gammaproteobacteria	Burkholderiales	Comamonadaceae
OTU1079	OY972530	Bacteria	Firmicutes	Clostridia	Oscillospirales	Oscillospiraceae
OTU1080	OY972531	Bacteria	Proteobacteria	Alphaproteobacteria	Dongiales	Dongiaceae	Dongia
OTU1081	OY972532	Bacteria	Firmicutes	Bacilli	Bacillales	Planococcaceae	Lysinibacillus
OTU1082	OY972533	Bacteria	Firmicutes	Clostridia	Oscillospirales	Oscillospiraceae
OTU1083	OY972534	Bacteria	Gemmatimonadota	Gemmatimonadetes	Gemmatimonadales	Gemmatimonadaceae
OTU1084	OY972535	Bacteria	Myxococcota	Polyangia	Polyangiales	Polyangiaceae	Aetherobacter
OTU1085	OY972536	Bacteria	Myxococcota	Polyangia	Polyangiales	Polyangiaceae	Pajaroellobacter
OTU1086	OY972537	Bacteria	Myxococcota	Polyangia	Polyangiales	Polyangiaceae	Pajaroellobacter
OTU1087	OY972538	Bacteria	Proteobacteria	Alphaproteobacteria	Rhizobiales	Beijerinckiaceae
OTU1088	OY972539	Bacteria	Proteobacteria	Gammaproteobacteria	Pseudomonadales	Pseudomonadaceae	Pseudomonas
OTU1089	OY972540	Bacteria	Proteobacteria	Alphaproteobacteria	Rhizobiales	Hyphomicrobiaceae	Hyphomicrobium
OTU1090	OY972541	Bacteria	Firmicutes	Clostridia	Oscillospirales	Ruminococcaceae
OTU1091	OY972542	Bacteria	Proteobacteria	Gammaproteobacteria	Burkholderiales	Nitrosomonadaceae
OTU1092	OY972543	Bacteria	Proteobacteria	Gammaproteobacteria	Gammaproteobacteria_Incertae_Sedis	Unknown_Family	Acidibacter
OTU1093	OY972544	Bacteria	Bacteroidota	Bacteroidia	Bacteroidales	Muribaculaceae	Muribaculaceae
OTU1094	OY972545	Bacteria	Proteobacteria	Alphaproteobacteria	Acetobacterales	Acetobacteraceae
OTU1095	OY972546	Bacteria	Actinobacteriota	Actinobacteria	Actinomycetales	Actinomycetaceae	Actinomyces
OTU1096	OY972547	Bacteria	Acidobacteriota	Acidobacteriae
OTU1097	OY972548	Bacteria	Myxococcota	Polyangia	Polyangiales	Polyangiaceae	Pajaroellobacter
OTU1098	OY972549	Bacteria	Proteobacteria	Alphaproteobacteria	Elsterales
OTU1099	OY972550	Bacteria	Proteobacteria	Gammaproteobacteria	Diplorickettsiales	Diplorickettsiaceae
OTU1100	OY972551	Bacteria	Firmicutes	Clostridia	Lachnospirales	Lachnospiraceae	Lachnoclostridium
OTU1101	OY972552	Bacteria	Firmicutes	Clostridia	Oscillospirales	Ruminococcaceae
OTU1102	OY972553	Bacteria	Firmicutes	Clostridia	Clostridia_UCG-014
OTU1103	OY972554	Bacteria	Firmicutes	Clostridia	Lachnospirales	Lachnospiraceae	Lachnospiraceae_UCG-001
OTU1104	OY972555	Bacteria	Firmicutes	Bacilli
OTU1105	OY972556	Bacteria	Proteobacteria	Gammaproteobacteria	Burkholderiales	Burkholderiaceae
OTU1106	OY972557	Bacteria	Firmicutes	Clostridia	Peptostreptococcales-Tissierellales	Anaerovoracaceae	Anaerovorax
OTU1107	OY972558	Bacteria	Acidobacteriota	Acidobacteriae	Acidobacteriales
OTU1108	OY972559	Bacteria	Myxococcota	Myxococcia	Myxococcales	Anaeromyxobacteraceae	Anaeromyxobacter
OTU1109	OY972560	Bacteria	Firmicutes	Clostridia	Peptostreptococcales-Tissierellales	Anaerovoracaceae
OTU1110	OY972561	Bacteria	Planctomycetota	Planctomycetes	Isosphaerales	Isosphaeraceae	Aquisphaera
OTU1111	OY972562	Bacteria	Firmicutes	Clostridia	Monoglobales	Monoglobaceae	Monoglobus
OTU1112	OY972563	Bacteria	Proteobacteria	Alphaproteobacteria	Rickettsiales
OTU1113	OY972564	Bacteria	Gemmatimonadota	Gemmatimonadetes	Gemmatimonadales	Gemmatimonadaceae
OTU1114	OY972565	Bacteria	Proteobacteria	Alphaproteobacteria	Acetobacterales	Acetobacteraceae	Acidicaldus
OTU1115	OY972566	Bacteria	Firmicutes	Clostridia	Oscillospirales	Ruminococcaceae
OTU1116	OY972567	Bacteria	Proteobacteria	Alphaproteobacteria	Rhizobiales
OTU1117	OY972568	Bacteria	Gemmatimonadota	Gemmatimonadetes	Gemmatimonadales	Gemmatimonadaceae
OTU1118	OY972569	Bacteria	Proteobacteria	Alphaproteobacteria	Rhodospirillales
OTU1119	OY972570	Bacteria	Spirochaetota	Spirochaetia	Spirochaetales	Spirochaetaceae	Treponema
OTU1120	OY972571	Bacteria	Verrucomicrobiota	Verrucomicrobiae	Pedosphaerales	Pedosphaeraceae
OTU1121	OY972572	Bacteria	Acidobacteriota	Acidobacteriae
OTU1122	OY972573	Bacteria	Actinobacteriota	Actinobacteria	Micromonosporales	Micromonosporaceae
OTU1123	OY972574	Bacteria	Myxococcota	Polyangia	Polyangiales	Polyangiaceae	Sorangium
OTU1124	OY972575	Bacteria	Actinobacteriota	Acidimicrobiia
OTU1125	OY972576	Bacteria	Bacteroidota	Bacteroidia	Bacteroidales	Prevotellaceae	Alloprevotella
OTU1126	OY972577	Bacteria	Bacteroidota	Bacteroidia	Bacteroidales	Porphyromonadaceae	Porphyromonas
OTU1127	OY972578	Bacteria	Acidobacteriota	Acidobacteriae	Acidobacteriales	Acidobacteriaceae_(Subgroup_1)	Acidicapsa
OTU1128	OY972579	Bacteria	Dependentiae	Babeliae	Babeliales	Vermiphilaceae	Vermiphilaceae
OTU1129	OY972580	Bacteria	Firmicutes	Bacilli
OTU1130	OY972581	Bacteria	Firmicutes	Clostridia	Oscillospirales	Oscillospiraceae
OTU1131	OY972582	Bacteria	Firmicutes	Clostridia	Clostridia_UCG-014
OTU1132	OY972583	Bacteria	Proteobacteria	Alphaproteobacteria	Rickettsiales
OTU1133	OY972584	Bacteria	Bacteroidota	Bacteroidia	Sphingobacteriales	Sphingobacteriaceae	Mucilaginibacter
OTU1134	OY972585	Bacteria	Firmicutes	Bacilli	Lactobacillales	Lactobacillaceae	Lactobacillus
OTU1135	OY972586	Bacteria	Proteobacteria	Gammaproteobacteria	Pseudomonadales	Moraxellaceae	Alkanindiges
OTU1136	OY972587	Bacteria	Firmicutes	Bacilli	Entomoplasmatales
OTU1137	OY972588	Bacteria	Firmicutes	Clostridia	Lachnospirales	Lachnospiraceae	Ruminococcus
OTU1138	OY972589	Bacteria	Firmicutes	Clostridia	Lachnospirales	Lachnospiraceae	Catonella
OTU1139	OY972590	Bacteria	Firmicutes	Clostridia	Lachnospirales	Lachnospiraceae
OTU1140	OY972591	Bacteria	Verrucomicrobiota	Verrucomicrobiae	Pedosphaerales	Pedosphaeraceae
OTU1141	OY972592	Bacteria	Firmicutes	Bacilli
OTU1142	OY972593	Bacteria	Actinobacteriota	Coriobacteriia	Coriobacteriales	Eggerthellaceae	Enterorhabdus
OTU1143	OY972594	Bacteria	Proteobacteria	Alphaproteobacteria	Rhodobacterales	Rhodobacteraceae	Donghicola
OTU1144	OY972595	Bacteria	Proteobacteria	Gammaproteobacteria	Burkholderiales	Oxalobacteraceae	Duganella
OTU1145	OY972596	Bacteria	Firmicutes	Clostridia	Oscillospirales	Ruminococcaceae	Ruminococcus
OTU1146	OY972597	Bacteria	Firmicutes	Clostridia	Oscillospirales	Oscillospiraceae
OTU1147	OY972598	Bacteria	Proteobacteria	Alphaproteobacteria	Rickettsiales
OTU1148	OY972599	Bacteria	Proteobacteria	Alphaproteobacteria
OTU1149	OY972600	Bacteria	Proteobacteria	Alphaproteobacteria
OTU1150	OY972601	Bacteria	Bacteroidota	Bacteroidia	Chitinophagales	Chitinophagaceae	Ferruginibacter
OTU1151	OY972602	Bacteria	Verrucomicrobiota	Verrucomicrobiae	Verrucomicrobiales	Verrucomicrobiaceae
OTU1152	OY972603	Bacteria	Actinobacteriota	Actinobacteria	Propionibacteriales	Nocardioidaceae	Nocardioides
OTU1153	OY972604	Bacteria	Bacteroidota	Bacteroidia	Flavobacteriales	Flavobacteriaceae	Flavobacterium
OTU1154	OY972605	Bacteria	Bacteroidota	Bacteroidia	Bacteroidales	Prevotellaceae	Prevotella
OTU1155	OY972606	Bacteria	Bacteroidota	Bacteroidia	Bacteroidales	Bacteroidaceae	Bacteroides
OTU1156	OY972607	Bacteria	Bacteroidota	Bacteroidia	Chitinophagales	Chitinophagaceae	Ferruginibacter
OTU1157	OY972608	Bacteria	Bacteroidota	Bacteroidia	Bacteroidales	Prevotellaceae	Prevotella
OTU1158	OY972609	Bacteria	Bacteroidota	Bacteroidia	Chitinophagales	Chitinophagaceae	Puia
OTU1159	OY972610	Bacteria
OTU1160	OY972611	Bacteria	Bdellovibrionota	Oligoflexia
OTU1161	OY972612	Bacteria	Firmicutes	Clostridia	Peptostreptococcales-Tissierellales	Anaerovoracaceae	Eubacterium
OTU1162	OY972613	Bacteria	Firmicutes	Negativicutes	Veillonellales-Selenomonadales	Selenomonadaceae	Mitsuokella
OTU1163	OY972614	Bacteria	Proteobacteria	Gammaproteobacteria	Xanthomonadales	Rhodanobacteraceae	Rhodanobacter
OTU1164	OY972615	Bacteria	Proteobacteria	Alphaproteobacteria	Rhizobiales	Rhizobiales_Incertae_Sedis
OTU1165	OY972616	Bacteria	Firmicutes	Bacilli	Entomoplasmatales
OTU1166	OY972617	Bacteria
OTU1167	OY972618	Bacteria	Bacteroidota	Bacteroidia	Bacteroidales	Muribaculaceae	Muribaculaceae
OTU1168	OY972619	Bacteria	Firmicutes	Bacilli	Entomoplasmatales
OTU1169	OY972620	Bacteria	Proteobacteria	Alphaproteobacteria	Micropepsales	Micropepsaceae
OTU1170	OY972621	Bacteria	Bacteroidota	Bacteroidia	Sphingobacteriales	Sphingobacteriaceae	Pedobacter
OTU1171	OY972622	Bacteria	Firmicutes	Clostridia	Lachnospirales	Lachnospiraceae	Lachnospiraceae_UCG-010
OTU1172	OY972623	Bacteria	Proteobacteria	Alphaproteobacteria	Rhizobiales	Xanthobacteraceae	Pseudolabrys
OTU1173	OY972624	Bacteria	Bacteroidota	Bacteroidia	Chitinophagales	Chitinophagaceae	Edaphobaculum
OTU1174	OY972625	Bacteria	Firmicutes	Clostridia	Lachnospirales	Lachnospiraceae	Lachnospiraceae_NK4A136_group
OTU1175	OY972626	Bacteria	Proteobacteria	Alphaproteobacteria	Rickettsiales
OTU1176	OY972627	Bacteria	Firmicutes	Bacilli	Lactobacillales	Enterococcaceae	Enterococcus
OTU1177	OY972628	Bacteria	Patescibacteria	Saccharimonadia	Saccharimonadales	Saccharimonadaceae	Candidatus_Saccharimonas
OTU1178	OY972629	Bacteria	Proteobacteria	Gammaproteobacteria	Diplorickettsiales	Diplorickettsiaceae
OTU1179	OY972630	Bacteria	Proteobacteria	Gammaproteobacteria	Xanthomonadales	Rhodanobacteraceae	Luteibacter
OTU1180	OY972631	Bacteria	Proteobacteria	Gammaproteobacteria	Pasteurellales	Pasteurellaceae	Aggregatibacter
OTU1181	OY972632	Bacteria	Acidobacteriota	Acidobacteriae	Acidobacteriales	Acidobacteriaceae_(Subgroup_1)	Occallatibacter
OTU1182	OY972633	Bacteria	Proteobacteria	Gammaproteobacteria	Burkholderiales
OTU1183	OY972634	Bacteria	Proteobacteria	Alphaproteobacteria	Rickettsiales
OTU1184	OY972635	Bacteria	Proteobacteria	Gammaproteobacteria	Xanthomonadales	Rhodanobacteraceae	Rhodanobacter
OTU1185	OY972636	Bacteria	Proteobacteria	Gammaproteobacteria	Burkholderiales	Comamonadaceae	Rhizobacter
OTU1186	OY972637	Bacteria	Proteobacteria	Gammaproteobacteria	Burkholderiales	Comamonadaceae
OTU1187	OY972638	Bacteria	Proteobacteria	Alphaproteobacteria	Rickettsiales
OTU1188	OY972639	Bacteria	Bacteroidota	Bacteroidia	Bacteroidales	Muribaculaceae	Muribaculaceae
OTU1189	OY972640	Bacteria	Acidobacteriota	Acidobacteriae
OTU1190	OY972641	Bacteria	Bacteroidota	Bacteroidia	Chitinophagales	Chitinophagaceae
OTU1191	OY972642	Bacteria	Actinobacteriota	Actinobacteria	Corynebacteriales	Nocardiaceae	Williamsia
OTU1192	OY972643	Bacteria	Actinobacteriota	Thermoleophilia	Solirubrobacterales	Solirubrobacteraceae	Conexibacter
OTU1193	OY972644	Bacteria	Actinobacteriota	Actinobacteria	Pseudonocardiales	Pseudonocardiaceae	Actinomycetospora
OTU1194	OY972645	Bacteria	Bacteroidota	Bacteroidia	Bacteroidales	Prevotellaceae
OTU1195	OY972646	Bacteria	Bacteroidota	Bacteroidia	Bacteroidales	Bacteroidaceae	Bacteroides
OTU1196	OY972647	Bacteria	Bacteroidota	Bacteroidia	Sphingobacteriales	Sphingobacteriaceae	Pedobacter
OTU1197	OY972648	Bacteria	Bacteroidota	Bacteroidia	Chitinophagales	Chitinophagaceae	Edaphobaculum
OTU1198	OY972649	Bacteria	Bacteroidota	Bacteroidia	Chitinophagales
OTU1199	OY972650	Bacteria	Dependentiae	Babeliae	Babeliales	Vermiphilaceae	Vermiphilaceae
OTU1200	OY972651	Bacteria	Elusimicrobiota	Elusimicrobia
OTU1201	OY972652	Bacteria	Firmicutes	Negativicutes	Veillonellales-Selenomonadales	Veillonellaceae	Dialister
OTU1202	OY972653	Bacteria	Firmicutes	Bacilli	Bacillales	Bacillaceae	Bacillus
OTU1203	OY972654	Bacteria	Firmicutes	Bacilli
OTU1204	OY972655	Bacteria	Firmicutes	Clostridia	Lachnospirales	Lachnospiraceae
OTU1205	OY972656	Bacteria	Verrucomicrobiota	Verrucomicrobiae	Chthoniobacterales	Chthoniobacteraceae	Chthoniobacter
OTU1206	OY972657	Bacteria	Firmicutes	Clostridia	Lachnospirales	Lachnospiraceae	Eubacterium_xylanophilum_group
OTU1207	OY972658	Bacteria	Proteobacteria	Gammaproteobacteria	Gammaproteobacteria_Incertae_Sedis	Unknown_Family	Candidatus_Ovatusbacter
OTU1208	OY972659	Bacteria	Firmicutes	Bacilli	Paenibacillales	Paenibacillaceae	Paenibacillus
OTU1209	OY972660	Bacteria	Firmicutes	Bacilli	Paenibacillales	Paenibacillaceae	Paenibacillus
OTU1210	OY972661	Bacteria	Actinobacteriota	Actinobacteria	Frankiales	Acidothermaceae	Acidothermus
OTU1211	OY972662	Bacteria	Acidobacteriota	Acidobacteriae
OTU1212	OY972663	Bacteria	Gemmatimonadota	Gemmatimonadetes	Gemmatimonadales	Gemmatimonadaceae
OTU1213	OY972664	Bacteria	Proteobacteria	Alphaproteobacteria	Rickettsiales
OTU1214	OY972665	Bacteria	Myxococcota	Myxococcia	Myxococcales	Anaeromyxobacteraceae	Anaeromyxobacter
OTU1215	OY972666	Bacteria	Myxococcota	Polyangia	Haliangiales	Haliangiaceae	Haliangium
OTU1216	OY972667	Bacteria	Myxococcota	Polyangia	Polyangiales
OTU1217	OY972668	Bacteria	Planctomycetota	Planctomycetes	Isosphaerales	Isosphaeraceae
OTU1218	OY972669	Bacteria	Proteobacteria	Gammaproteobacteria	Gammaproteobacteria_Incertae_Sedis	Unknown_Family	Acidibacter
OTU1219	OY972670	Bacteria	Proteobacteria	Gammaproteobacteria	Xanthomonadales	Rhodanobacteraceae
OTU1220	OY972671	Bacteria	Proteobacteria	Gammaproteobacteria	Burkholderiales
OTU1221	OY972672	Bacteria	Proteobacteria	Gammaproteobacteria	Xanthomonadales	Rhodanobacteraceae	Mizugakiibacter
OTU1222	OY972673	Bacteria	Proteobacteria	Gammaproteobacteria	Pseudomonadales	Moraxellaceae	Acinetobacter
OTU1223	OY972674	Bacteria	Actinobacteriota	Actinobacteria	Kineosporiales	Kineosporiaceae
OTU1224	OY972675	Bacteria	Firmicutes	Clostridia	Oscillospirales	Ruminococcaceae	Phocea
OTU1225	OY972676	Bacteria	Proteobacteria	Alphaproteobacteria	Reyranellales	Reyranellaceae	Reyranella
OTU1226	OY972677	Bacteria
OTU1227	OY972678	Bacteria	Proteobacteria	Alphaproteobacteria	Rhizobiales	Beijerinckiaceae
OTU1228	OY972679	Bacteria	Verrucomicrobiota	Verrucomicrobiae	Pedosphaerales	Pedosphaeraceae	Pedosphaeraceae
OTU1229	OY972680	Bacteria	Actinobacteriota	Actinobacteria	Pseudonocardiales	Pseudonocardiaceae	Kibdelosporangium
OTU1230	OY972681	Bacteria	Proteobacteria	Gammaproteobacteria	Gammaproteobacteria_Incertae_Sedis	Unknown_Family	Candidatus_Ovatusbacter
OTU1231	OY972682	Bacteria	Actinobacteriota	Actinobacteria	Propionibacteriales	Nocardioidaceae	Aeromicrobium
OTU1232	OY972683	Bacteria	Actinobacteriota	Thermoleophilia	Solirubrobacterales	Solirubrobacteraceae
OTU1233	OY972684	Bacteria	Actinobacteriota	Acidimicrobiia
OTU1234	OY972685	Bacteria	Bacteroidota	Bacteroidia	Bacteroidales	Muribaculaceae	Muribaculaceae
OTU1235	OY972686	Bacteria	Bacteroidota	Bacteroidia	Bacteroidales	Muribaculaceae	Muribaculaceae
OTU1236	OY972687	Bacteria	Bacteroidota	Bacteroidia	Cytophagales	Cytophagaceae	Cytophaga
OTU1237	OY972688	Bacteria	Bdellovibrionota	Oligoflexia
OTU1238	OY972689	Bacteria	Bdellovibrionota	Oligoflexia	Oligoflexales
OTU1239	OY972690	Bacteria	Bdellovibrionota	Oligoflexia
OTU1240	OY972691	Bacteria	Verrucomicrobiota	Verrucomicrobiae	Pedosphaerales	Pedosphaeraceae
OTU1241	OY972692	Bacteria	Dependentiae	Babeliae	Babeliales
OTU1242	OY972693	Bacteria	Proteobacteria	Gammaproteobacteria	Pseudomonadales	Moraxellaceae
OTU1243	OY972694	Bacteria	Proteobacteria	Gammaproteobacteria	Pseudomonadales	Pseudomonadaceae	Pseudomonas
OTU1244	OY972695	Bacteria	Firmicutes	Clostridia	Lachnospirales	Lachnospiraceae	Lachnospiraceae_NK4A136_group
OTU1245	OY972696	Bacteria	Firmicutes	Clostridia	Peptostreptococcales-Tissierellales	Peptostreptococcaceae	Terrisporobacter
OTU1246	OY972697	Bacteria	Proteobacteria	Gammaproteobacteria	Diplorickettsiales	Diplorickettsiaceae
OTU1247	OY972698	Bacteria	Actinobacteriota	Thermoleophilia	Solirubrobacterales	Solirubrobacteraceae
OTU1248	OY972699	Bacteria	Firmicutes	Clostridia	Oscillospirales	Ruminococcaceae
OTU1249	OY972700	Bacteria	Firmicutes	Clostridia	Lachnospirales	Lachnospiraceae	Roseburia
OTU1250	OY972701	Bacteria	Myxococcota	Polyangia	Polyangiales	Sandaracinaceae
OTU1251	OY972702	Bacteria	Firmicutes	Clostridia	Lachnospirales	Lachnospiraceae	Lachnospiraceae_NK4A136_group
OTU1252	OY972703	Bacteria	Firmicutes	Clostridia	Peptostreptococcales-Tissierellales	Peptostreptococcaceae
OTU1253	OY972704	Bacteria	Verrucomicrobiota	Verrucomicrobiae	Chthoniobacterales	Xiphinematobacteraceae	Candidatus_Xiphinematobacter
OTU1254	OY972705	Bacteria	Firmicutes	Clostridia	Oscillospirales
OTU1255	OY972706	Bacteria	Firmicutes	Bacilli	Paenibacillales	Paenibacillaceae	Paenibacillus
OTU1256	OY972707	Bacteria	Firmicutes	Bacilli	Paenibacillales	Paenibacillaceae	Paenibacillus
OTU1257	OY972708	Bacteria	Planctomycetota	Planctomycetes	Isosphaerales	Isosphaeraceae
OTU1258	OY972709	Bacteria	Proteobacteria	Gammaproteobacteria	Vibrionales	Vibrionaceae	Photobacterium
OTU1259	OY972710	Bacteria	Proteobacteria	Gammaproteobacteria	Burkholderiales	Oxalobacteraceae	Herbaspirillum
OTU1260	OY972711	Bacteria	Dependentiae	Babeliae	Babeliales	Vermiphilaceae	Vermiphilaceae
OTU1261	OY972712	Bacteria	Proteobacteria	Alphaproteobacteria
OTU1262	OY972713	Bacteria	Proteobacteria	Gammaproteobacteria	Diplorickettsiales	Diplorickettsiaceae
OTU1263	OY972714	Bacteria	Proteobacteria	Alphaproteobacteria	Rhizobiales	Beijerinckiaceae
OTU1264	OY972715	Bacteria	Proteobacteria	Alphaproteobacteria	Rhodospirillales
OTU1265	OY972716	Bacteria	Proteobacteria	Gammaproteobacteria	Burkholderiales	Burkholderiaceae
OTU1266	OY972717	Bacteria	Proteobacteria	Alphaproteobacteria	Elsterales
OTU1267	OY972718	Bacteria	Proteobacteria	Gammaproteobacteria	Legionellales	Legionellaceae	Legionella
OTU1268	OY972719	Bacteria	Proteobacteria	Alphaproteobacteria
OTU1269	OY972720	Bacteria	Firmicutes	Bacilli
OTU1270	OY972721	Bacteria	Proteobacteria	Gammaproteobacteria	Diplorickettsiales	Diplorickettsiaceae	Aquicella
OTU1271	OY972722	Bacteria	Verrucomicrobiota	Verrucomicrobiae	Opitutales	Opitutaceae	Opitutus
OTU1272	OY972723	Bacteria	Verrucomicrobiota	Verrucomicrobiae	Pedosphaerales	Pedosphaeraceae
OTU1273	OY972724	Bacteria	Verrucomicrobiota	Verrucomicrobiae	Methylacidiphilales	Methylacidiphilaceae
OTU1274	OY972725	Bacteria	Proteobacteria	Alphaproteobacteria	Rhizobiales	Beijerinckiaceae	Roseiarcus
OTU1275	OY972726	Bacteria	Proteobacteria	Alphaproteobacteria	Rhodospirillales	Magnetospirillaceae
OTU1276	OY972727	Bacteria	Bacteroidota	Bacteroidia	Bacteroidales	Prevotellaceae	Prevotella
OTU1277	OY972728	Bacteria	Acidobacteriota	Acidobacteriae	Bryobacterales	Bryobacteraceae	Bryobacter
OTU1278	OY972729	Bacteria	Actinobacteriota	Coriobacteriia	Coriobacteriales	Coriobacteriaceae	Collinsella
OTU1279	OY972730	Bacteria	Firmicutes	Bacilli	Erysipelotrichales	Erysipelotrichaceae
OTU1280	OY972731	Bacteria	Actinobacteriota	Actinobacteria	Corynebacteriales	Nocardiaceae	Nocardia
OTU1281	OY972732	Bacteria	Firmicutes	Clostridia	Lachnospirales	Lachnospiraceae
OTU1282	OY972733	Bacteria	Actinobacteriota	Actinobacteria	Pseudonocardiales	Pseudonocardiaceae
OTU1283	OY972734	Bacteria	Actinobacteriota	Actinobacteria	Actinomycetales	Actinomycetaceae	Actinomyces
OTU1284	OY972735	Bacteria	Acidobacteriota	Acidobacteriae	Acidobacteriales
OTU1285	OY972736	Bacteria	Bacteroidota	Bacteroidia	Bacteroidales	Prevotellaceae
OTU1286	OY972737	Bacteria	Bacteroidota	Bacteroidia	Bacteroidales	Rikenellaceae	Alistipes
OTU1287	OY972738	Bacteria	Firmicutes	Clostridia	Oscillospirales	Ruminococcaceae	Subdoligranulum
OTU1288	OY972739	Bacteria	Bacteroidota	Bacteroidia	Bacteroidales	Prevotellaceae
OTU1289	OY972740	Bacteria	Bacteroidota	Bacteroidia	Chitinophagales	Chitinophagaceae	Taibaiella
OTU1290	OY972741	Bacteria	Bacteroidota	Bacteroidia	Bacteroidales	Muribaculaceae	Muribaculaceae
OTU1291	OY972742	Bacteria	Bacteroidota	Bacteroidia	Bacteroidales	Prevotellaceae	Prevotella
OTU1292	OY972743	Bacteria	Bacteroidota	Bacteroidia	Sphingobacteriales
OTU1293	OY972744	Bacteria	Bacteroidota	Bacteroidia	Chitinophagales	Chitinophagaceae	Ferruginibacter
OTU1294	OY972745	Bacteria	Bacteroidota	Bacteroidia	Sphingobacteriales
OTU1295	OY972746	Bacteria	Firmicutes	Negativicutes	Veillonellales-Selenomonadales	Veillonellaceae	Megasphaera
OTU1296	OY972747	Bacteria	Proteobacteria	Alphaproteobacteria	Micropepsales	Micropepsaceae
OTU1297	OY972748	Bacteria	Actinobacteriota	Acidimicrobiia
OTU1298	OY972749	Bacteria	Bacteroidota	Bacteroidia	Bacteroidales	Bacteroidaceae	Bacteroides
OTU1299	OY972750	Bacteria	Verrucomicrobiota	Verrucomicrobiae	Methylacidiphilales	Methylacidiphilaceae
OTU1300	OY972751	Bacteria	Firmicutes	Clostridia	Clostridia_UCG-014
OTU1301	OY972752	Bacteria	Actinobacteriota	Thermoleophilia	Solirubrobacterales
OTU1302	OY972753	Bacteria	Firmicutes	Clostridia	Lachnospirales	Lachnospiraceae
OTU1303	OY972754	Bacteria	Firmicutes	Clostridia	Lachnospirales	Lachnospiraceae	Roseburia
OTU1304	OY972755	Bacteria	Myxococcota	Myxococcia	Myxococcales
OTU1305	OY972756	Bacteria	Firmicutes	Clostridia	Clostridia_UCG-014
OTU1306	OY972757	Bacteria	Proteobacteria	Gammaproteobacteria	Burkholderiales	Oxalobacteraceae
OTU1307	OY972758	Bacteria	Myxococcota	Polyangia	Polyangiales	Polyangiaceae	Pajaroellobacter
OTU1308	OY972759	Bacteria	Myxococcota	Myxococcia	Myxococcales	Anaeromyxobacteraceae	Anaeromyxobacter
OTU1309	OY972760	Bacteria	Myxococcota	Polyangia	Haliangiales	Haliangiaceae	Haliangium
OTU1310	OY972761	Bacteria	Myxococcota	Polyangia	Haliangiales	Haliangiaceae	Haliangium
OTU1311	OY972762	Bacteria	Proteobacteria	Alphaproteobacteria	Rickettsiales
OTU1312	OY972763	Bacteria	Myxococcota	Myxococcia	Myxococcales	Anaeromyxobacteraceae	Anaeromyxobacter
OTU1313	OY972764	Bacteria	Myxococcota	Myxococcia	Myxococcales	Anaeromyxobacteraceae	Anaeromyxobacter
OTU1314	OY972765	Bacteria	Patescibacteria	Gracilibacteria	Absconditabacteriales_(SR1)	Absconditabacteriales_(SR1)	Absconditabacteriales_(SR1)
OTU1315	OY972766	Bacteria	Patescibacteria	Saccharimonadia	Saccharimonadales
OTU1316	OY972767	Bacteria	Planctomycetota	Phycisphaerae	Tepidisphaerales	CPla-3_termite_group
OTU1317	OY972768	Bacteria	Firmicutes	Clostridia	Oscillospirales	Ruminococcaceae
OTU1318	OY972769	Bacteria	Bdellovibrionota	Oligoflexia
OTU1319	OY972770	Bacteria	Proteobacteria	Gammaproteobacteria	Burkholderiales	Comamonadaceae
OTU1320	OY972771	Bacteria	Proteobacteria	Gammaproteobacteria	Vibrionales	Vibrionaceae	Photobacterium
OTU1321	OY972772	Bacteria	Proteobacteria	Gammaproteobacteria
OTU1322	OY972773	Bacteria	Proteobacteria	Alphaproteobacteria	Caulobacterales	Hyphomonadaceae	Hirschia
OTU1323	OY972774	Bacteria	Firmicutes	Negativicutes	Acidaminococcales	Acidaminococcaceae	Phascolarctobacterium
OTU1324	OY972775	Bacteria	Proteobacteria	Gammaproteobacteria	Burkholderiales	Sutterellaceae
OTU1325	OY972776	Bacteria	Proteobacteria	Gammaproteobacteria	Diplorickettsiales	Diplorickettsiaceae	Aquicella
OTU1326	OY972777	Bacteria	Proteobacteria	Gammaproteobacteria	Coxiellales	Coxiellaceae	Coxiella
OTU1327	OY972778	Bacteria	Proteobacteria	Alphaproteobacteria	Rhodospirillales
OTU1328	OY972779	Bacteria	Proteobacteria	Gammaproteobacteria	Diplorickettsiales	Diplorickettsiaceae
OTU1329	OY972780	Bacteria	Proteobacteria	Alphaproteobacteria	Rickettsiales
OTU1330	OY972781	Bacteria	Proteobacteria	Gammaproteobacteria	Diplorickettsiales	Diplorickettsiaceae	Aquicella
OTU1331	OY972782	Bacteria	Proteobacteria	Gammaproteobacteria	Diplorickettsiales	Diplorickettsiaceae
OTU1332	OY972783	Bacteria	Proteobacteria	Gammaproteobacteria	Burkholderiales	Burkholderiaceae	Lautropia
OTU1333	OY972784	Bacteria	Proteobacteria	Alphaproteobacteria	Rickettsiales
OTU1334	OY972785	Bacteria	Proteobacteria	Gammaproteobacteria	Diplorickettsiales	Diplorickettsiaceae
OTU1335	OY972786	Bacteria	Verrucomicrobiota	Verrucomicrobiae	Pedosphaerales	Pedosphaeraceae	Pedosphaeraceae
OTU1336	OY972787	Bacteria	Verrucomicrobiota	Verrucomicrobiae	Pedosphaerales	Pedosphaeraceae
OTU1337	OY972788	Bacteria	Verrucomicrobiota	Verrucomicrobiae	Methylacidiphilales	Methylacidiphilaceae
OTU1338	OY972789	Bacteria	Proteobacteria	Gammaproteobacteria	Diplorickettsiales	Diplorickettsiaceae
OTU1339	OY972790	Bacteria	Acidobacteriota	Acidobacteriae	Acidobacteriae	Acidobacteriae	Paludibaculum
OTU1340	OY972791	Bacteria	Actinobacteriota	Acidimicrobiia	Microtrichales
OTU1341	OY972792	Bacteria	Proteobacteria	Alphaproteobacteria	Rhizobiales	Beijerinckiaceae	Bosea
OTU1342	OY972793	Bacteria	Actinobacteriota	Thermoleophilia	Gaiellales
OTU1343	OY972794	Bacteria	Actinobacteriota	Coriobacteriia	Coriobacteriales	Eggerthellaceae
OTU1344	OY972795	Bacteria	Actinobacteriota	Coriobacteriia	Coriobacteriales	Eggerthellaceae	Enterorhabdus
OTU1345	OY972796	Bacteria	Actinobacteriota	Actinobacteria	Micrococcales	Micrococcaceae	Rothia
OTU1346	OY972797	Bacteria	Actinobacteriota	Acidimicrobiia
OTU1347	OY972798	Bacteria	Actinobacteriota	Acidimicrobiia	Microtrichales	Microtrichaceae
OTU1348	OY972799	Bacteria	Actinobacteriota	Acidimicrobiia
OTU1349	OY972800	Bacteria	Actinobacteriota	Thermoleophilia	Solirubrobacterales	Solirubrobacteraceae	Conexibacter
OTU1350	OY972801	Bacteria	Actinobacteriota	Acidimicrobiia
OTU1351	OY972802	Bacteria	Actinobacteriota	Actinobacteria
OTU1352	OY972803	Bacteria	Acidobacteriota	Acidobacteriae	Bryobacterales	Bryobacteraceae	Bryobacter
OTU1353	OY972804	Bacteria	Bacteroidota	Bacteroidia	Bacteroidales	Muribaculaceae	Muribaculum
OTU1354	OY972805	Bacteria	Bdellovibrionota	Bdellovibrionia	Bdellovibrionales	Bdellovibrionaceae	Bdellovibrio
OTU1355	OY972806	Bacteria	Bdellovibrionota	Oligoflexia
OTU1356	OY972807	Bacteria	Dependentiae	Babeliae	Babeliales
OTU1357	OY972808	Bacteria	Desulfobacterota	Desulfovibrionia	Desulfovibrionales	Desulfovibrionaceae
OTU1358	OY972809	Bacteria	Bacteroidota	Bacteroidia	Bacteroidales	Porphyromonadaceae	Porphyromonas
OTU1359	OY972810	Bacteria	Proteobacteria	Gammaproteobacteria	Salinisphaerales	Solimonadaceae	Nevskia
OTU1360	OY972811	Bacteria	Firmicutes	Bacilli
OTU1361	OY972812	Bacteria	Firmicutes	Bacilli	Bacillales	Planococcaceae	Kurthia
OTU1362	OY972813	Bacteria	Firmicutes	Bacilli	Lactobacillales	Streptococcaceae	Lactococcus
OTU1363	OY972814	Bacteria	Firmicutes	Bacilli	Entomoplasmatales
OTU1364	OY972815	Bacteria	Firmicutes	Clostridia	Lachnospirales	Lachnospiraceae	Butyrivibrio
OTU1365	OY972816	Bacteria	Firmicutes	Clostridia	Oscillospirales	Oscillospiraceae	Oscillibacter
OTU1366	OY972817	Bacteria	Proteobacteria	Alphaproteobacteria	Sphingomonadales	Sphingomonadaceae	Sphingopyxis
OTU1367	OY972818	Bacteria	Firmicutes	Bacilli
OTU1368	OY972819	Bacteria	Firmicutes	Clostridia	Oscillospirales	Ruminococcaceae	Ruminococcus
OTU1369	OY972820	Bacteria	Bacteroidota	Bacteroidia	Bacteroidales	Prevotellaceae	Alloprevotella
OTU1370	OY972821	Bacteria	Firmicutes	Clostridia	Lachnospirales	Lachnospiraceae	Eisenbergiella
OTU1371	OY972822	Bacteria	Firmicutes	Clostridia	Oscillospirales	Oscillospiraceae	Oscillibacter
OTU1372	OY972823	Bacteria	Firmicutes	Clostridia	Oscillospirales	Ruminococcaceae	Negativibacillus
OTU1373	OY972824	Bacteria	Bdellovibrionota	Oligoflexia
OTU1374	OY972825	Bacteria	Firmicutes	Clostridia	Oscillospirales
OTU1375	OY972826	Bacteria	Firmicutes	Bacilli
OTU1376	OY972827	Bacteria	Firmicutes	Clostridia	Oscillospirales	Oscillospiraceae
OTU1377	OY972828	Bacteria	Firmicutes	Negativicutes	Veillonellales-Selenomonadales	Veillonellaceae	Dialister
OTU1378	OY972829	Bacteria	Actinobacteriota	Coriobacteriia	Coriobacteriales	Atopobiaceae	Olsenella
OTU1379	OY972830	Bacteria	Dependentiae	Babeliae	Babeliales	Vermiphilaceae	Vermiphilaceae
OTU1380	OY972831	Bacteria	Proteobacteria	Alphaproteobacteria	Rickettsiales
OTU1381	OY972832	Bacteria	Myxococcota	Polyangia	Haliangiales	Haliangiaceae	Haliangium
OTU1382	OY972833	Bacteria	Planctomycetota	Planctomycetes	Gemmatales	Gemmataceae	Gemmata
OTU1383	OY972834	Bacteria	Proteobacteria	Gammaproteobacteria	Diplorickettsiales	Diplorickettsiaceae
OTU1384	OY972835	Bacteria	Proteobacteria	Gammaproteobacteria	Burkholderiales	Sutterellaceae
OTU1385	OY972836	Bacteria	Planctomycetota	Planctomycetes	Isosphaerales	Isosphaeraceae	Tundrisphaera
OTU1386	OY972837	Bacteria	Planctomycetota	Planctomycetes	Isosphaerales	Isosphaeraceae	Candidatus_Nostocoida
OTU1387	OY972838	Bacteria	Proteobacteria	Gammaproteobacteria	Xanthomonadales	Rhodanobacteraceae	Chujaibacter
OTU1388	OY972839	Bacteria	Proteobacteria	Gammaproteobacteria	Diplorickettsiales	Diplorickettsiaceae
OTU1389	OY972840	Bacteria	Proteobacteria	Gammaproteobacteria	Burkholderiales	Alcaligenaceae
OTU1390	OY972841	Bacteria	Proteobacteria	Gammaproteobacteria	Burkholderiales	Comamonadaceae	Polaromonas
OTU1391	OY972842	Bacteria	Proteobacteria	Gammaproteobacteria	Diplorickettsiales	Diplorickettsiaceae	Aquicella
OTU1392	OY972843	Bacteria	Proteobacteria	Gammaproteobacteria	Burkholderiales	Oxalobacteraceae	Massilia
OTU1393	OY972844	Bacteria	Proteobacteria	Alphaproteobacteria	Rickettsiales
OTU1394	OY972845	Bacteria	Proteobacteria	Alphaproteobacteria	Rickettsiales
OTU1395	OY972846	Bacteria	Proteobacteria	Gammaproteobacteria	Legionellales	Legionellaceae	Legionella
OTU1396	OY972847	Bacteria	Proteobacteria	Gammaproteobacteria	Legionellales	Legionellaceae	Legionella
OTU1397	OY972848	Bacteria	Proteobacteria	Gammaproteobacteria	Gammaproteobacteria_Incertae_Sedis	Unknown_Family	Acidibacter
OTU1398	OY972849	Bacteria	Firmicutes	Clostridia	Lachnospirales	Lachnospiraceae
OTU1399	OY972850	Bacteria	Proteobacteria	Alphaproteobacteria	Rhodospirillales
OTU1400	OY972851	Bacteria	Firmicutes	Clostridia	Peptostreptococcales-Tissierellales	Anaerovoracaceae
OTU1401	OY972852	Bacteria	Firmicutes	Clostridia	Peptostreptococcales-Tissierellales	Peptostreptococcaceae
OTU1402	OY972853	Bacteria	Acidobacteriota	Acidobacteriae	Acidobacteriales
OTU1403	OY972854	Bacteria	Firmicutes	Negativicutes	Veillonellales-Selenomonadales	Selenomonadaceae	Anaerovibrio
OTU1404	OY972855	Bacteria	Firmicutes	Clostridia	Clostridia_UCG-014
OTU1405	OY972856	Bacteria	Actinobacteriota	Actinobacteria	Pseudonocardiales	Pseudonocardiaceae	Pseudonocardia
OTU1406	OY972857	Bacteria	Actinobacteriota	Thermoleophilia	Solirubrobacterales
OTU1407	OY972858	Bacteria	Actinobacteriota	Actinobacteria	Propionibacteriales	Nocardioidaceae	Marmoricola
OTU1408	OY972859	Bacteria	Actinobacteriota	Acidimicrobiia	Microtrichales	Ilumatobacteraceae	CL500-29_marine_group
OTU1409	OY972860	Bacteria	Actinobacteriota	Actinobacteria	Catenulisporales	Actinospicaceae	Actinospica
OTU1410	OY972861	Bacteria	Actinobacteriota	Thermoleophilia	Solirubrobacterales
OTU1411	OY972862	Bacteria	Actinobacteriota	Actinobacteria	Corynebacteriales	Nocardiaceae	Nocardia
OTU1412	OY972863	Bacteria	Proteobacteria	Alphaproteobacteria	Rhodospirillales
OTU1413	OY972864	Bacteria	Proteobacteria	Gammaproteobacteria	Burkholderiales	Comamonadaceae	Caenimonas
OTU1414	OY972865	Bacteria	Armatimonadota	Fimbriimonadia	Fimbriimonadales	Fimbriimonadaceae	Fimbriimonadaceae
OTU1415	OY972866	Bacteria	Armatimonadota	Fimbriimonadia	Fimbriimonadales	Fimbriimonadaceae	Fimbriimonadaceae
OTU1416	OY972867	Bacteria	Bacteroidota	Bacteroidia	Bacteroidales	Rikenellaceae
OTU1417	OY972868	Bacteria	Bacteroidota	Bacteroidia	Bacteroidales	Muribaculaceae	Muribaculaceae
OTU1418	OY972869	Bacteria	Bacteroidota	Bacteroidia	Bacteroidales	Muribaculaceae	Muribaculaceae
OTU1419	OY972870	Bacteria	Proteobacteria	Gammaproteobacteria	Legionellales	Legionellaceae	Legionella
OTU1420	OY972871	Bacteria	Bacteroidota	Bacteroidia	Flavobacteriales	Blattabacteriaceae	Blattabacteriaceae
OTU1421	OY972872	Bacteria	Bacteroidota	Bacteroidia	Bacteroidales	Muribaculaceae	Muribaculaceae
OTU1422	OY972873	Bacteria
OTU1423	OY972874	Bacteria	Bacteroidota	Bacteroidia	Sphingobacteriales	Sphingobacteriaceae
OTU1424	OY972875	Bacteria	Bacteroidota	Bacteroidia	Sphingobacteriales	Sphingobacteriaceae	Mucilaginibacter
OTU1425	OY972876	Bacteria	Bdellovibrionota	Bdellovibrionia	Bdellovibrionales	Bdellovibrionaceae
OTU1426	OY972877	Bacteria	Bdellovibrionota	Oligoflexia
OTU1427	OY972878	Bacteria	Actinobacteriota	Thermoleophilia	Solirubrobacterales
OTU1428	OY972879	Bacteria	Bdellovibrionota	Oligoflexia
OTU1429	OY972880	Bacteria	Bdellovibrionota	Bdellovibrionia	Bdellovibrionales	Bdellovibrionaceae	Bdellovibrio
OTU1430	OY972881	Bacteria	Bdellovibrionota	Oligoflexia
OTU1431	OY972882	Bacteria	Proteobacteria	Gammaproteobacteria	Burkholderiales	Sutterellaceae	Sutterella
OTU1432	OY972883	Bacteria	Campilobacterota	Campylobacteria	Campylobacterales	Campylobacteraceae	Campylobacter
OTU1433	OY972884	Bacteria	Firmicutes	Clostridia	Oscillospirales	Ruminococcaceae	Incertae_Sedis
OTU1434	OY972885	Bacteria	Dependentiae	Babeliae	Babeliales	Vermiphilaceae	Vermiphilaceae
OTU1435	OY972886	Bacteria	Dependentiae	Babeliae	Babeliales
OTU1436	OY972887	Bacteria	Actinobacteriota	Actinobacteria	Micrococcales	Microbacteriaceae
OTU1437	OY972888	Bacteria	Fibrobacterota	Fibrobacteria	Fibrobacterales	Fibrobacteraceae
OTU1438	OY972889	Bacteria	Firmicutes	Clostridia	Oscillospirales	Ruminococcaceae	Ruminococcus
OTU1439	OY972890	Bacteria	Firmicutes	Clostridia	Lachnospirales	Lachnospiraceae
OTU1440	OY972891	Bacteria	Myxococcota	Polyangia	Polyangiales	Polyangiaceae	Pajaroellobacter
OTU1441	OY972892	Bacteria	Firmicutes	Bacilli	Erysipelotrichales	Erysipelotrichaceae
OTU1442	OY972893	Bacteria	Firmicutes	Bacilli	Lactobacillales	Streptococcaceae	Lactococcus
OTU1443	OY972894	Bacteria	Firmicutes	Clostridia	Oscillospirales	Oscillospiraceae
OTU1444	OY972895	Bacteria	Firmicutes	Clostridia	Christensenellales	Christensenellaceae
OTU1445	OY972896	Bacteria	Firmicutes	Clostridia	Lachnospirales	Lachnospiraceae	Lachnospiraceae_NK4A136_group
OTU1446	OY972897	Bacteria	Firmicutes	Clostridia	Oscillospirales	Butyricicoccaceae	Butyricicoccus
OTU1447	OY972898	Bacteria	Firmicutes	Bacilli	Lactobacillales	Aerococcaceae	Abiotrophia
OTU1448	OY972899	Bacteria	Firmicutes	Clostridia	Lachnospirales	Lachnospiraceae	Lachnospiraceae_UCG-006
OTU1449	OY972900	Bacteria	Proteobacteria	Alphaproteobacteria	Rhizobiales	Xanthobacteraceae
OTU1450	OY972901	Bacteria	Firmicutes	Clostridia	Peptostreptococcales-Tissierellales	Anaerovoracaceae
OTU1451	OY972902	Bacteria	Firmicutes	Clostridia	Lachnospirales	Lachnospiraceae
OTU1452	OY972903	Bacteria	Bacteroidota	Bacteroidia	Bacteroidales	Muribaculaceae	Muribaculaceae
OTU1453	OY972904	Bacteria	Firmicutes	Bacilli	Paenibacillales	Paenibacillaceae	Paenibacillus
OTU1454	OY972905	Bacteria	Firmicutes	Clostridia	Lachnospirales	Lachnospiraceae	Lachnospiraceae_FCS020_group
OTU1455	OY972906	Bacteria	Myxococcota	Polyangia	Polyangiales	Polyangiaceae
OTU1456	OY972907	Bacteria	Myxococcota	Polyangia	Haliangiales	Haliangiaceae	Haliangium
OTU1457	OY972908	Bacteria	Myxococcota	Polyangia	Polyangiales	Polyangiaceae	Pajaroellobacter
OTU1458	OY972909	Bacteria	Acidobacteriota	Acidobacteriae
OTU1459	OY972910	Bacteria	Planctomycetota	Phycisphaerae	Tepidisphaerales
OTU1460	OY972911	Bacteria	Proteobacteria	Gammaproteobacteria	Vibrionales	Vibrionaceae	Vibrio
OTU1461	OY972912	Bacteria	Proteobacteria	Alphaproteobacteria	Rickettsiales
OTU1462	OY972913	Bacteria	Proteobacteria	Gammaproteobacteria	Xanthomonadales	Xanthomonadaceae	Arenimonas
OTU1463	OY972914	Bacteria	Proteobacteria	Alphaproteobacteria
OTU1464	OY972915	Bacteria	Actinobacteriota	Actinobacteria	Catenulisporales	Catenulisporaceae	Catenulispora
OTU1465	OY972916	Bacteria	Proteobacteria	Gammaproteobacteria	Enterobacterales	Yersiniaceae	Serratia
OTU1466	OY972917	Bacteria	Proteobacteria	Alphaproteobacteria	Paracaedibacterales	Paracaedibacteraceae	Candidatus_Captivus
OTU1467	OY972918	Bacteria	Proteobacteria	Gammaproteobacteria	Pasteurellales	Pasteurellaceae	Aggregatibacter
OTU1468	OY972919	Bacteria	Chloroflexi
OTU1469	OY972920	Bacteria	Proteobacteria	Alphaproteobacteria	Sphingomonadales	Sphingomonadaceae	Sphingomonas
OTU1470	OY972921	Bacteria	Proteobacteria	Alphaproteobacteria	Elsterales
OTU1471	OY972922	Bacteria	Proteobacteria	Alphaproteobacteria	Rhizobiales	Beijerinckiaceae
OTU1472	OY972923	Bacteria	Proteobacteria	Alphaproteobacteria	Rickettsiales
OTU1473	OY972924	Bacteria	Proteobacteria	Alphaproteobacteria	Rhizobiales	Xanthobacteraceae
OTU1474	OY972925	Bacteria	Proteobacteria	Gammaproteobacteria	Salinisphaerales	Solimonadaceae
OTU1475	OY972926	Bacteria	Proteobacteria	Gammaproteobacteria	Xanthomonadales	Xanthomonadaceae	Lysobacter
OTU1476	OY972927	Bacteria	Firmicutes	Bacilli	Entomoplasmatales
OTU1477	OY972928	Bacteria
OTU1478	OY972929	Bacteria
OTU1479	OY972930	Bacteria	Acidobacteriota	Acidobacteriae
OTU1480	OY972931	Bacteria	Actinobacteriota	Actinobacteria	Micromonosporales	Micromonosporaceae	Dactylosporangium
OTU1481	OY972932	Bacteria	Firmicutes	Bacilli
OTU1482	OY972933	Bacteria	Actinobacteriota	Actinobacteria	Corynebacteriales	Corynebacteriaceae	Corynebacterium
OTU1483	OY972934	Bacteria	Actinobacteriota	Actinobacteria	Corynebacteriales	Mycobacteriaceae	Mycobacterium
OTU1484	OY972935	Bacteria	Actinobacteriota	Actinobacteria	Kineosporiales	Kineosporiaceae	Kineosporia
OTU1485	OY972936	Bacteria	Actinobacteriota	Acidimicrobiia
OTU1486	OY972937	Bacteria	Actinobacteriota	Acidimicrobiia
OTU1487	OY972938	Bacteria	Bacteroidota	Bacteroidia	Bacteroidales	Bacteroidaceae	Bacteroides
OTU1488	OY972939	Bacteria	Actinobacteriota	Thermoleophilia	Solirubrobacterales	Solirubrobacteraceae
OTU1489	OY972940	Bacteria	Bacteroidota	Bacteroidia	Chitinophagales	Chitinophagaceae	Pseudoflavitalea
OTU1490	OY972941	Bacteria	Bacteroidota	Bacteroidia	Bacteroidales	Muribaculaceae	Muribaculaceae
OTU1491	OY972942	Bacteria	Bacteroidota	Bacteroidia	Bacteroidales	Rikenellaceae
OTU1492	OY972943	Bacteria	Bacteroidota	Bacteroidia	Sphingobacteriales	Sphingobacteriaceae	Mucilaginibacter
OTU1493	OY972944	Bacteria	Bacteroidota	Bacteroidia
OTU1494	OY972945	Bacteria	Actinobacteriota	Actinobacteria	Corynebacteriales	Corynebacteriaceae	Corynebacterium
OTU1495	OY972946	Bacteria	Actinobacteriota	Actinobacteria	Catenulisporales	Actinospicaceae	Actinospica
OTU1496	OY972947	Bacteria	Bacteroidota	Bacteroidia	Bacteroidales	Muribaculaceae	Muribaculaceae
OTU1497	OY972948	Bacteria	Bacteroidota	Bacteroidia
OTU1498	OY972949	Bacteria	Bacteroidota	Bacteroidia	Sphingobacteriales	Sphingobacteriaceae	Mucilaginibacter
OTU1499	OY972950	Bacteria	Bacteroidota	Bacteroidia	Bacteroidales	Muribaculaceae	Muribaculaceae
OTU1500	OY972951	Bacteria	Bacteroidota	Bacteroidia	Chitinophagales
OTU1501	OY972952	Bacteria	Bacteroidota	Bacteroidia	Chitinophagales	Chitinophagaceae
OTU1502	OY972953	Bacteria
OTU1503	OY972954	Bacteria	Bacteroidota	Bacteroidia	Bacteroidales	Rikenellaceae	Alistipes
OTU1504	OY972955	Bacteria	Bacteroidota	Bacteroidia	Sphingobacteriales	Sphingobacteriaceae	Mucilaginibacter
OTU1505	OY972956	Bacteria	Bacteroidota	Bacteroidia	Sphingobacteriales	Sphingobacteriaceae	Mucilaginibacter
OTU1506	OY972957	Bacteria	Bdellovibrionota	Bdellovibrionia	Bdellovibrionales	Bdellovibrionaceae	Bdellovibrio
OTU1507	OY972958	Bacteria	Bdellovibrionota	Bdellovibrionia	Bdellovibrionales	Bdellovibrionaceae	Bdellovibrio
OTU1508	OY972959	Bacteria	Bdellovibrionota	Oligoflexia
OTU1509	OY972960	Bacteria	Bdellovibrionota	Bdellovibrionia	Bdellovibrionales	Bdellovibrionaceae	Bdellovibrio
OTU1510	OY972961	Bacteria	Bdellovibrionota	Oligoflexia
OTU1511	OY972962	Bacteria	Bdellovibrionota	Oligoflexia
OTU1512	OY972963	Bacteria	Bdellovibrionota	Bdellovibrionia	Bdellovibrionales	Bdellovibrionaceae	Bdellovibrio
OTU1513	OY972964	Bacteria	Bdellovibrionota	Bdellovibrionia	Bdellovibrionales	Bdellovibrionaceae	Bdellovibrio
OTU1514	OY972965	Bacteria	Chloroflexi
OTU1515	OY972966	Bacteria	Dependentiae	Babeliae	Babeliales	Vermiphilaceae	Vermiphilaceae
OTU1516	OY972967	Bacteria	Dependentiae	Babeliae	Babeliales	Vermiphilaceae	Vermiphilaceae
OTU1517	OY972968	Bacteria	Dependentiae	Babeliae	Babeliales	Vermiphilaceae	Vermiphilaceae
OTU1518	OY972969	Bacteria	Dependentiae	Babeliae	Babeliales
OTU1519	OY972970	Bacteria	Dependentiae	Babeliae	Babeliales	Vermiphilaceae	Vermiphilaceae
OTU1520	OY972971	Bacteria	Firmicutes	Clostridia	Lachnospirales	Lachnospiraceae
OTU1521	OY972972	Bacteria	Firmicutes	Clostridia	Oscillospirales	Ruminococcaceae
OTU1522	OY972973	Bacteria	Proteobacteria	Alphaproteobacteria	Acetobacterales	Acetobacteraceae
OTU1523	OY972974	Bacteria	Firmicutes	Clostridia	Oscillospirales
OTU1524	OY972975	Bacteria	Desulfobacterota	Desulfovibrionia	Desulfovibrionales	Desulfovibrionaceae	Desulfovibrio
OTU1525	OY972976	Bacteria	Firmicutes	Clostridia	Lachnospirales	Lachnospiraceae	Lachnospiraceae_NK4A136_group
OTU1526	OY972977	Bacteria	Proteobacteria	Gammaproteobacteria	Burkholderiales	Burkholderiaceae	Pandoraea
OTU1527	OY972978	Bacteria	Firmicutes	Clostridia	Peptococcales	Peptococcaceae	Peptococcus
OTU1528	OY972979	Bacteria	Proteobacteria	Gammaproteobacteria
OTU1529	OY972980	Bacteria	Firmicutes	Clostridia	Christensenellales	Christensenellaceae	Christensenellaceae_R-7_group
OTU1530	OY972981	Bacteria	Firmicutes	Clostridia	Christensenellales	Christensenellaceae	Christensenellaceae_R-7_group
OTU1531	OY972982	Bacteria	Firmicutes	Clostridia	Christensenellales	Christensenellaceae	Christensenellaceae
OTU1532	OY972983	Bacteria	Firmicutes	Clostridia	Lachnospirales	Lachnospiraceae
OTU1533	OY972984	Bacteria	Firmicutes	Clostridia	Oscillospirales	Ruminococcaceae
OTU1534	OY972985	Bacteria	Firmicutes	Bacilli
OTU1535	OY972986	Bacteria	Proteobacteria	Alphaproteobacteria	Elsterales	Elsteraceae	Elsteraceae
OTU1536	OY972987	Bacteria	Firmicutes	Clostridia	Lachnospirales	Lachnospiraceae
OTU1537	OY972988	Bacteria	Firmicutes	Negativicutes	Veillonellales-Selenomonadales	Selenomonadaceae
OTU1538	OY972989	Bacteria	Firmicutes	Bacilli	Paenibacillales	Paenibacillaceae	Paenibacillus
OTU1539	OY972990	Bacteria	Planctomycetota	Planctomycetes	Isosphaerales	Isosphaeraceae	Tundrisphaera
OTU1540	OY972991	Bacteria	Firmicutes	Clostridia	Lachnospirales	Lachnospiraceae
OTU1541	OY972992	Bacteria	Firmicutes	Clostridia	Peptostreptococcales-Tissierellales	Anaerovoracaceae	Eubacterium_nodatum_group
OTU1542	OY972993	Bacteria	Verrucomicrobiota	Verrucomicrobiae	Pedosphaerales	Pedosphaeraceae
OTU1543	OY972994	Bacteria	Firmicutes	Negativicutes	Veillonellales-Selenomonadales	Selenomonadaceae	Selenomonas
OTU1544	OY972995	Bacteria	Fusobacteriota	Fusobacteriia	Fusobacteriales	Leptotrichiaceae	Leptotrichia
OTU1545	OY972996	Bacteria	Myxococcota	Polyangia	Polyangiales	Polyangiaceae	Pajaroellobacter
OTU1546	OY972997	Bacteria	Myxococcota	Polyangia
OTU1547	OY972998	Bacteria	Myxococcota	Polyangia	Polyangiales	Polyangiaceae	Pajaroellobacter
OTU1548	OY972999	Bacteria	Myxococcota	Polyangia	Polyangiales	Polyangiaceae	Pajaroellobacter
OTU1549	OY973000	Bacteria	Myxococcota	Myxococcia	Myxococcales	Anaeromyxobacteraceae	Anaeromyxobacter
OTU1550	OY973001	Bacteria	Myxococcota	Polyangia	Polyangiales	Polyangiaceae	Minicystis
OTU1551	OY973002	Bacteria	Patescibacteria	Saccharimonadia	Saccharimonadales	Saccharimonadales	Saccharimonadales
OTU1552	OY973003	Bacteria	Patescibacteria	Saccharimonadia	Saccharimonadales
OTU1553	OY973004	Bacteria	Planctomycetota	Planctomycetes	Pirellulales	Pirellulaceae
OTU1554	OY973005	Bacteria	Planctomycetota	Planctomycetes	Isosphaerales	Isosphaeraceae
OTU1555	OY973006	Bacteria	Proteobacteria	Alphaproteobacteria	Sphingomonadales	Sphingomonadaceae	Altererythrobacter
OTU1556	OY973007	Bacteria	Proteobacteria	Gammaproteobacteria	Burkholderiales	Sutterellaceae	Sutterella
OTU1557	OY973008	Bacteria	Proteobacteria	Alphaproteobacteria	Rickettsiales
OTU1558	OY973009	Bacteria	Verrucomicrobiota	Verrucomicrobiae	Pedosphaerales	Pedosphaeraceae
OTU1559	OY973010	Bacteria	Proteobacteria	Gammaproteobacteria	Gammaproteobacteria_Incertae_Sedis	Unknown_Family	Unknown_Family
OTU1560	OY973011	Bacteria	Proteobacteria	Gammaproteobacteria
OTU1561	OY973012	Bacteria	Proteobacteria	Alphaproteobacteria
OTU1562	OY973013	Bacteria	Proteobacteria	Gammaproteobacteria
OTU1563	OY973014	Bacteria	Proteobacteria	Gammaproteobacteria	Burkholderiales	Comamonadaceae	Aquabacterium
OTU1564	OY973015	Bacteria	Proteobacteria	Alphaproteobacteria	Rickettsiales
OTU1565	OY973016	Bacteria	Proteobacteria	Alphaproteobacteria	Rickettsiales	Rickettsiales	Candidatus_Jidaibacter
OTU1566	OY973017	Bacteria	Proteobacteria	Alphaproteobacteria	Rickettsiales
OTU1567	OY973018	Bacteria	Proteobacteria	Alphaproteobacteria	Rhodospirillales
OTU1568	OY973019	Bacteria	Proteobacteria	Gammaproteobacteria	Gammaproteobacteria_Incertae_Sedis	Unknown_Family	Candidatus_Ovatusbacter
OTU1569	OY973020	Bacteria	Proteobacteria	Gammaproteobacteria	Diplorickettsiales	Diplorickettsiaceae
OTU1570	OY973021	Bacteria	Proteobacteria	Gammaproteobacteria	Coxiellales	Coxiellaceae	Coxiella
OTU1571	OY973022	Bacteria	Proteobacteria	Gammaproteobacteria	Diplorickettsiales	Diplorickettsiaceae
OTU1572	OY973023	Bacteria	Proteobacteria	Gammaproteobacteria	Diplorickettsiales	Diplorickettsiaceae	Aquicella
OTU1573	OY973024	Bacteria	Proteobacteria	Gammaproteobacteria
OTU1574	OY973025	Bacteria	Proteobacteria	Alphaproteobacteria	Rhodospirillales
OTU1575	OY973026	Bacteria	Proteobacteria	Gammaproteobacteria	Burkholderiales	Alcaligenaceae	Verticiella
OTU1576	OY973027	Bacteria	Proteobacteria	Alphaproteobacteria
OTU1577	OY973028	Bacteria	Bacteroidota	Bacteroidia	Bacteroidales	Rikenellaceae	Alistipes
OTU1578	OY973029	Bacteria	Proteobacteria	Gammaproteobacteria	Diplorickettsiales	Diplorickettsiaceae
OTU1579	OY973030	Bacteria	Proteobacteria	Alphaproteobacteria	Rickettsiales
OTU1580	OY973031	Bacteria	Proteobacteria	Gammaproteobacteria
OTU1581	OY973032	Bacteria	Proteobacteria	Alphaproteobacteria	Rickettsiales
OTU1582	OY973033	Bacteria	Proteobacteria	Alphaproteobacteria	Rickettsiales
OTU1583	OY973034	Bacteria	Proteobacteria	Alphaproteobacteria	Elsterales
OTU1584	OY973035	Bacteria	Verrucomicrobiota	Verrucomicrobiae	Chthoniobacterales	Chthoniobacteraceae	Chthoniobacter
OTU1585	OY973036	Bacteria	Verrucomicrobiota	Verrucomicrobiae	Chthoniobacterales	Chthoniobacteraceae
OTU1586	OY973037	Bacteria	Verrucomicrobiota	Verrucomicrobiae	Pedosphaerales	Pedosphaeraceae
OTU1587	OY973038	Bacteria	Verrucomicrobiota	Verrucomicrobiae	Verrucomicrobiales	Verrucomicrobiaceae
OTU1588	OY973039	Bacteria	Verrucomicrobiota	Verrucomicrobiae	Chthoniobacterales
OTU1589	OY973040	Bacteria
OTU1590	OY973041	Bacteria	Acidobacteriota	Acidobacteriae	Solibacterales	Solibacteraceae	Candidatus_Solibacter
OTU1591	OY973042	Bacteria	Proteobacteria	Alphaproteobacteria	Rhizobiales	Beijerinckiaceae
OTU1592	OY973043	Bacteria	Proteobacteria	Gammaproteobacteria	Burkholderiales
OTU1593	OY973044	Bacteria	Acidobacteriota	Acidobacteriae	Acidobacteriales	Acidobacteriaceae_(Subgroup_1)	Edaphobacter
OTU1594	OY973045	Bacteria	Actinobacteriota	Actinobacteria	Propionibacteriales	Nocardioidaceae	Nocardioides
OTU1595	OY973046	Bacteria	Actinobacteriota	Thermoleophilia	Solirubrobacterales	Solirubrobacteraceae	Solirubrobacter
OTU1596	OY973047	Bacteria	Actinobacteriota	Acidimicrobiia	Microtrichales	Ilumatobacteraceae
OTU1597	OY973048	Bacteria	Actinobacteriota	Thermoleophilia	Solirubrobacterales	Solirubrobacteraceae
OTU1598	OY973049	Bacteria	Actinobacteriota	Acidimicrobiia
OTU1599	OY973050	Bacteria	Actinobacteriota	Coriobacteriia	Coriobacteriales	Eggerthellaceae	Enterorhabdus
OTU1600	OY973051	Bacteria	Bacteroidota	Bacteroidia	Chitinophagales	Chitinophagaceae	Ferruginibacter
OTU1601	OY973052	Bacteria	Bacteroidota	Bacteroidia	Chitinophagales	Chitinophagaceae	Edaphobaculum
OTU1602	OY973053	Bacteria	Bacteroidota	Bacteroidia	Bacteroidales	Muribaculaceae	Muribaculaceae
OTU1603	OY973054	Bacteria	Bacteroidota	Bacteroidia	Chitinophagales	Chitinophagaceae
OTU1604	OY973055	Bacteria	Bacteroidota	Bacteroidia	Bacteroidales	Muribaculaceae	Muribaculaceae
OTU1605	OY973056	Bacteria	Bacteroidota	Bacteroidia	Bacteroidales	Muribaculaceae	Muribaculaceae
OTU1606	OY973057	Bacteria	Bacteroidota	Bacteroidia	Bacteroidales	Muribaculaceae	Muribaculaceae
OTU1607	OY973058	Bacteria	Bacteroidota	Bacteroidia	Bacteroidales	Muribaculaceae	Muribaculaceae
OTU1608	OY973059	Bacteria	Bacteroidota	Bacteroidia	Cytophagales	Cytophagaceae	Cytophaga
OTU1609	OY973060	Bacteria	Bacteroidota	Bacteroidia	Bacteroidales	Muribaculaceae	Muribaculaceae
OTU1610	OY973061	Bacteria	Bacteroidota	Bacteroidia	Chitinophagales
OTU1611	OY973062	Bacteria	Bdellovibrionota	Bdellovibrionia	Bdellovibrionales	Bdellovibrionaceae	Bdellovibrio
OTU1612	OY973063	Bacteria	Bdellovibrionota	Oligoflexia
OTU1613	OY973064	Bacteria	Bdellovibrionota	Oligoflexia
OTU1614	OY973065	Bacteria	Dependentiae	Babeliae	Babeliales	Vermiphilaceae	Vermiphilaceae
OTU1615	OY973066	Bacteria	Dependentiae	Babeliae	Babeliales	Vermiphilaceae	Vermiphilaceae
OTU1616	OY973067	Bacteria	Dependentiae	Babeliae	Babeliales
OTU1617	OY973068	Bacteria	Dependentiae	Babeliae	Babeliales
OTU1618	OY973069	Bacteria	Proteobacteria	Gammaproteobacteria	Burkholderiales	Alcaligenaceae
OTU1619	OY973070	Bacteria	Firmicutes	Clostridia	Oscillospirales	Eubacterium_coprostanoligenes_group	Eubacterium_coprostanoligenes_group
OTU1620	OY973071	Bacteria	Firmicutes	Clostridia	Oscillospirales	Eubacterium_coprostanoligenes_group	Eubacterium_coprostanoligenes_group
OTU1621	OY973072	Bacteria	Proteobacteria	Gammaproteobacteria	Vibrionales	Vibrionaceae	Vibrio
OTU1622	OY973073	Bacteria	Firmicutes	Bacilli	Lactobacillales	Streptococcaceae	Streptococcus
OTU1623	OY973074	Bacteria	Proteobacteria	Gammaproteobacteria	Burkholderiales	Oxalobacteraceae	Massilia
OTU1624	OY973075	Bacteria	Firmicutes	Clostridia	Lachnospirales	Lachnospiraceae
OTU1625	OY973076	Bacteria	Firmicutes	Clostridia	Lachnospirales	Lachnospiraceae	Lachnospiraceae_NK4A136_group
OTU1626	OY973077	Bacteria	Firmicutes	Bacilli	Lactobacillales	Lactobacillaceae	Lactobacillus
OTU1627	OY973078	Bacteria	Firmicutes	Clostridia	Oscillospirales	Butyricicoccaceae	Butyricicoccus
OTU1628	OY973079	Bacteria	Acidobacteriota	Acidobacteriae	Bryobacterales	Bryobacteraceae	Bryobacter
OTU1629	OY973080	Bacteria	Firmicutes	Bacilli	Staphylococcales	Staphylococcaceae	Staphylococcus
OTU1630	OY973081	Bacteria	Firmicutes	Clostridia	Clostridia_UCG-014
OTU1631	OY973082	Bacteria	Firmicutes	Clostridia	Lachnospirales	Lachnospiraceae
OTU1632	OY973083	Bacteria	Firmicutes	Clostridia	Oscillospirales
OTU1633	OY973084	Bacteria	Firmicutes	Clostridia	Peptococcales	Peptococcaceae
OTU1634	OY973085	Bacteria	Firmicutes	Bacilli	Lactobacillales	Lactobacillaceae	Lactobacillus
OTU1635	OY973086	Bacteria	Firmicutes	Clostridia	Clostridia	Hungateiclostridiaceae	Ruminiclostridium
OTU1636	OY973087	Bacteria	Firmicutes	Clostridia	Lachnospirales	Lachnospiraceae
OTU1637	OY973088	Bacteria	Firmicutes	Clostridia	Clostridia_UCG-014
OTU1638	OY973089	Bacteria	Proteobacteria	Gammaproteobacteria	Pseudomonadales	Moraxellaceae
OTU1639	OY973090	Bacteria	Firmicutes	Clostridia	Oscillospirales	Oscillospiraceae	Oscillibacter
OTU1640	OY973091	Bacteria	Firmicutes	Bacilli	Paenibacillales	Paenibacillaceae	Cohnella
OTU1641	OY973092	Bacteria	Firmicutes	Clostridia	Oscillospirales	Ruminococcaceae	Incertae_Sedis
OTU1642	OY973093	Bacteria	Firmicutes	Clostridia	Lachnospirales	Lachnospiraceae	Shuttleworthia
OTU1643	OY973094	Bacteria	Firmicutes	Clostridia	Oscillospirales	Oscillospiraceae
OTU1644	OY973095	Bacteria	Firmicutes	Bacilli	Paenibacillales	Paenibacillaceae	Paenibacillus
OTU1645	OY973096	Bacteria	Firmicutes	Bacilli	Paenibacillales	Paenibacillaceae	Paenibacillus
OTU1646	OY973097	Bacteria	Actinobacteriota	Actinobacteria	Micrococcales	Cellulomonadaceae	Cellulomonas
OTU1647	OY973098	Bacteria	Fusobacteriota	Fusobacteriia	Fusobacteriales	Leptotrichiaceae	Leptotrichia
OTU1648	OY973099	Bacteria	Gemmatimonadota	Gemmatimonadetes	Gemmatimonadales	Gemmatimonadaceae	Gemmatimonas
OTU1649	OY973100	Bacteria	Gemmatimonadota	Gemmatimonadetes	Gemmatimonadales	Gemmatimonadaceae	Gemmatimonas
OTU1650	OY973101	Bacteria	Myxococcota	Polyangia	Haliangiales	Haliangiaceae	Haliangium
OTU1651	OY973102	Bacteria	Myxococcota	Polyangia	Haliangiales	Haliangiaceae	Haliangium
OTU1652	OY973103	Bacteria	Patescibacteria	Parcubacteria	Candidatus_Jorgensenbacteria	Candidatus_Jorgensenbacteria	Candidatus_Jorgensenbacteria
OTU1653	OY973104	Bacteria	Patescibacteria	Saccharimonadia	Saccharimonadales
OTU1654	OY973105	Bacteria	Patescibacteria	Saccharimonadia	Saccharimonadales
OTU1655	OY973106	Bacteria	Patescibacteria	Saccharimonadia	Saccharimonadales	Saccharimonadales	Saccharimonadales
OTU1656	OY973107	Bacteria	Planctomycetota	Phycisphaerae	Tepidisphaerales
OTU1657	OY973108	Bacteria	Planctomycetota	Planctomycetes	Isosphaerales	Isosphaeraceae	Aquisphaera
OTU1658	OY973109	Bacteria	Planctomycetota	Planctomycetes	Pirellulales	Pirellulaceae
OTU1659	OY973110	Bacteria	Planctomycetota	Planctomycetes	Isosphaerales	Isosphaeraceae
OTU1660	OY973111	Bacteria	Acidobacteriota	Acidobacteriae	Acidobacteriales	Acidobacteriaceae_(Subgroup_1)	Acidipila
OTU1661	OY973112	Bacteria	Proteobacteria	Gammaproteobacteria	Cellvibrionales	Cellvibrionaceae	Cellvibrio
OTU1662	OY973113	Bacteria	Proteobacteria	Gammaproteobacteria	Xanthomonadales	Rhodanobacteraceae	Tahibacter
OTU1663	OY973114	Bacteria	Proteobacteria	Alphaproteobacteria	Rhizobiales	Rhizobiales_Incertae_Sedis
OTU1664	OY973115	Bacteria	Proteobacteria	Alphaproteobacteria	Rickettsiales
OTU1665	OY973116	Bacteria	Proteobacteria	Alphaproteobacteria	Rickettsiales
OTU1666	OY973117	Bacteria	Proteobacteria	Alphaproteobacteria	Paracaedibacterales	Paracaedibacteraceae	Candidatus_Captivus
OTU1667	OY973118	Bacteria	Proteobacteria	Alphaproteobacteria	Rickettsiales
OTU1668	OY973119	Bacteria	Proteobacteria	Gammaproteobacteria	Burkholderiales
OTU1669	OY973120	Bacteria	Proteobacteria	Gammaproteobacteria	Burkholderiales	Methylophilaceae
OTU1670	OY973121	Bacteria	Proteobacteria	Alphaproteobacteria	Rickettsiales	Rickettsiaceae
OTU1671	OY973122	Bacteria	Proteobacteria	Gammaproteobacteria	Burkholderiales	Sutterellaceae	Parasutterella
OTU1672	OY973123	Bacteria	Proteobacteria	Alphaproteobacteria	Rickettsiales
OTU1673	OY973124	Bacteria	Proteobacteria	Gammaproteobacteria	Pseudomonadales	Pseudomonadaceae	Pseudomonas
OTU1674	OY973125	Bacteria	Proteobacteria	Gammaproteobacteria	Burkholderiales	Comamonadaceae
OTU1675	OY973126	Bacteria	Bdellovibrionota	Oligoflexia
OTU1676	OY973127	Bacteria	Proteobacteria	Alphaproteobacteria	Micropepsales	Micropepsaceae
OTU1677	OY973128	Bacteria	Proteobacteria	Alphaproteobacteria	Rickettsiales
OTU1678	OY973129	Bacteria	Proteobacteria	Gammaproteobacteria	Diplorickettsiales	Diplorickettsiaceae
OTU1679	OY973130	Bacteria	Proteobacteria	Gammaproteobacteria	Burkholderiales
OTU1680	OY973131	Bacteria	Proteobacteria	Alphaproteobacteria	Rickettsiales
OTU1681	OY973132	Bacteria	Proteobacteria	Alphaproteobacteria	Caedibacterales	Caedibacteraceae	Caedibacter
OTU1682	OY973133	Bacteria	Proteobacteria	Alphaproteobacteria	Rickettsiales	Rickettsiaceae	Rickettsia
OTU1683	OY973134	Bacteria	Proteobacteria	Alphaproteobacteria	Acetobacterales	Acetobacteraceae	Acidocella
OTU1684	OY973135	Bacteria	Proteobacteria	Gammaproteobacteria	Diplorickettsiales	Diplorickettsiaceae	Aquicella
OTU1685	OY973136	Bacteria	Proteobacteria	Gammaproteobacteria	Diplorickettsiales	Diplorickettsiaceae
OTU1686	OY973137	Bacteria	Proteobacteria	Gammaproteobacteria	Diplorickettsiales	Diplorickettsiaceae
OTU1687	OY973138	Bacteria	Proteobacteria	Gammaproteobacteria	Diplorickettsiales	Diplorickettsiaceae	Aquicella
OTU1688	OY973139	Bacteria	Proteobacteria	Gammaproteobacteria	Diplorickettsiales	Diplorickettsiaceae
OTU1689	OY973140	Bacteria	Proteobacteria	Alphaproteobacteria	Rickettsiales
OTU1690	OY973141	Bacteria	Firmicutes	Clostridia	Christensenellales	Christensenellaceae	Christensenellaceae_R-7_group
OTU1691	OY973142	Bacteria	Proteobacteria	Gammaproteobacteria	Gammaproteobacteria_Incertae_Sedis	Unknown_Family	Candidatus_Ovatusbacter
OTU1692	OY973143	Bacteria	Proteobacteria	Gammaproteobacteria	Diplorickettsiales	Diplorickettsiaceae
OTU1693	OY973144	Bacteria	Proteobacteria	Alphaproteobacteria	Rickettsiales
OTU1694	OY973145	Bacteria	Proteobacteria	Gammaproteobacteria	Xanthomonadales	Xanthomonadaceae
OTU1695	OY973146	Bacteria	Proteobacteria	Gammaproteobacteria
OTU1696	OY973147	Bacteria	Proteobacteria	Gammaproteobacteria	Diplorickettsiales	Diplorickettsiaceae
OTU1697	OY973148	Bacteria	Proteobacteria	Gammaproteobacteria
OTU1698	OY973149	Bacteria	Proteobacteria	Alphaproteobacteria	Micavibrionales	Micavibrionaceae
OTU1699	OY973150	Bacteria	Bacteroidota	Bacteroidia	Chitinophagales	Chitinophagaceae	Chitinophaga
OTU1700	OY973151	Bacteria	Spirochaetota	Spirochaetia	Spirochaetales	Spirochaetaceae	Treponema
OTU1701	OY973152	Bacteria	Verrucomicrobiota	Verrucomicrobiae	Opitutales	Opitutaceae	Lacunisphaera
OTU1702	OY973153	Bacteria	Verrucomicrobiota	Verrucomicrobiae	Opitutales	Opitutaceae
OTU1703	OY973154	Bacteria	Verrucomicrobiota	Chlamydiae	Chlamydiales	Simkaniaceae
OTU1704	OY973155	Bacteria	Verrucomicrobiota	Verrucomicrobiae	Opitutales	Opitutaceae
OTU1705	OY973156	Bacteria	Verrucomicrobiota	Verrucomicrobiae	Pedosphaerales	Pedosphaeraceae
OTU1706	OY973157	Bacteria	Verrucomicrobiota	Verrucomicrobiae	Chthoniobacterales	Xiphinematobacteraceae	Candidatus_Xiphinematobacter
OTU1707	OY973158	Bacteria	Verrucomicrobiota	Verrucomicrobiae	Opitutales	Opitutaceae	Opitutus
OTU1708	OY973159	Bacteria	Verrucomicrobiota	Verrucomicrobiae	Pedosphaerales	Pedosphaeraceae
OTU1709	OY973160	Bacteria
OTU1710	OY973161	Bacteria
OTU1711	OY973162	Bacteria
OTU1712	OY973163	Bacteria	Acidobacteriota	Acidobacteriae
OTU1713	OY973164	Bacteria	Firmicutes	Clostridia	Clostridia_UCG-014
OTU1714	OY973165	Bacteria	Actinobacteriota	Acidimicrobiia	Microtrichales	Iamiaceae	Iamia
OTU1715	OY973166	Bacteria	Actinobacteriota	Actinobacteria	Corynebacteriales	Nocardiaceae	Nocardia
OTU1716	OY973167	Bacteria	Actinobacteriota	Thermoleophilia	Solirubrobacterales	Solirubrobacteraceae	Conexibacter
OTU1717	OY973168	Bacteria	Actinobacteriota	Acidimicrobiia	Microtrichales	Microtrichaceae
OTU1718	OY973169	Bacteria	Actinobacteriota	Actinobacteria	Corynebacteriales	Corynebacteriaceae	Lawsonella
OTU1719	OY973170	Bacteria	Actinobacteriota	Coriobacteriia	Coriobacteriales	Eggerthellaceae	Enterorhabdus
OTU1720	OY973171	Bacteria	Actinobacteriota	Thermoleophilia	Solirubrobacterales	Solirubrobacteraceae
OTU1721	OY973172	Bacteria	Actinobacteriota	Acidimicrobiia
OTU1722	OY973173	Bacteria	Actinobacteriota	Actinobacteria	Corynebacteriales	Nocardiaceae	Nocardia
OTU1723	OY973174	Bacteria	Actinobacteriota	Thermoleophilia	Solirubrobacterales	Solirubrobacteraceae
OTU1724	OY973175	Bacteria	Armatimonadota	Armatimonadia	Armatimonadales	Armatimonadales	Armatimonadales
OTU1725	OY973176	Bacteria	Bacteroidota	Bacteroidia	Bacteroidales	Rikenellaceae
OTU1726	OY973177	Bacteria	Bacteroidota	Bacteroidia	Bacteroidales	Muribaculaceae	Muribaculaceae
OTU1727	OY973178	Bacteria	Bacteroidota	Bacteroidia	Bacteroidales	Muribaculaceae	Muribaculaceae
OTU1728	OY973179	Bacteria	Bacteroidota	Bacteroidia	Cytophagales	Microscillaceae
OTU1729	OY973180	Bacteria	Bacteroidota	Bacteroidia	Bacteroidales	Muribaculaceae	Muribaculaceae
OTU1730	OY973181	Bacteria	Bacteroidota	Bacteroidia	Chitinophagales	Chitinophagaceae
OTU1731	OY973182	Bacteria	Bacteroidota	Bacteroidia	Bacteroidales	Tannerellaceae	Tannerella
OTU1732	OY973183	Bacteria	Bacteroidota	Bacteroidia	Sphingobacteriales	Sphingobacteriaceae	Mucilaginibacter
OTU1733	OY973184	Bacteria	Bacteroidota	Bacteroidia	Bacteroidales	Muribaculaceae	Muribaculaceae
OTU1734	OY973185	Bacteria	Bacteroidota	Bacteroidia	Bacteroidales	Muribaculaceae	Muribaculaceae
OTU1735	OY973186	Bacteria	Bacteroidota	Bacteroidia	Bacteroidales	Prevotellaceae	Prevotella
OTU1736	OY973187	Bacteria	Bacteroidota	Bacteroidia	Bacteroidales	Muribaculaceae	Muribaculaceae
OTU1737	OY973188	Bacteria	Bacteroidota	Bacteroidia	Bacteroidales	Prevotellaceae	Prevotella
OTU1738	OY973189	Bacteria	Bdellovibrionota	Oligoflexia
OTU1739	OY973190	Bacteria	Bdellovibrionota	Oligoflexia
OTU1740	OY973191	Bacteria	Bdellovibrionota	Bdellovibrionia	Bdellovibrionales	Bdellovibrionaceae	Bdellovibrio
OTU1741	OY973192	Bacteria	Bdellovibrionota	Oligoflexia
OTU1742	OY973193	Bacteria	Bdellovibrionota	Oligoflexia
OTU1743	OY973194	Bacteria	Dependentiae	Babeliae	Babeliales	Vermiphilaceae	Vermiphilaceae
OTU1744	OY973195	Bacteria	Dependentiae	Babeliae	Babeliales
OTU1745	OY973196	Bacteria	Dependentiae	Babeliae	Babeliales
OTU1746	OY973197	Bacteria	Dependentiae	Babeliae	Babeliales	Vermiphilaceae	Vermiphilaceae
OTU1747	OY973198	Bacteria	Dependentiae	Babeliae	Babeliales	Vermiphilaceae	Vermiphilaceae
OTU1748	OY973199	Bacteria	Dependentiae	Babeliae	Babeliales	Vermiphilaceae	Vermiphilaceae
OTU1749	OY973200	Bacteria	Firmicutes	Clostridia	Lachnospirales	Lachnospiraceae	Agathobacter
OTU1750	OY973201	Bacteria	Dependentiae	Babeliae	Babeliales
OTU1751	OY973202	Bacteria	Firmicutes	Clostridia	Clostridia_UCG-014
OTU1752	OY973203	Bacteria	Elusimicrobiota
OTU1753	OY973204	Bacteria	Elusimicrobiota
OTU1754	OY973205	Bacteria
OTU1755	OY973206	Bacteria	Firmicutes	Clostridia	Lachnospirales	Lachnospiraceae	Tyzzerella
OTU1756	OY973207	Bacteria	Firmicutes	Bacilli	Erysipelotrichales	Erysipelotrichaceae	Allobaculum
OTU1757	OY973208	Bacteria	Firmicutes	Clostridia	Christensenellales	Christensenellaceae	Christensenella
OTU1758	OY973209	Bacteria	Firmicutes	Clostridia	Oscillospirales	Ruminococcaceae
OTU1759	OY973210	Bacteria	Firmicutes	Clostridia	Oscillospirales	Ruminococcaceae	Ruminococcus
OTU1760	OY973211	Bacteria	Firmicutes	Clostridia	Lachnospirales	Lachnospiraceae	Lachnospiraceae_NK4A136_group
OTU1761	OY973212	Bacteria	Firmicutes	Clostridia	Peptostreptococcales-Tissierellales	Peptostreptococcaceae	Eubacterium_yurii_group
OTU1762	OY973213	Bacteria	Firmicutes	Clostridia
OTU1763	OY973214	Bacteria	Firmicutes	Clostridia	Christensenellales	Christensenellaceae	Christensenellaceae_R-7_group
OTU1764	OY973215	Bacteria	Firmicutes	Clostridia	Monoglobales	Monoglobaceae	Monoglobus
OTU1765	OY973216	Bacteria	Firmicutes	Bacilli
OTU1766	OY973217	Bacteria	Firmicutes	Clostridia	Clostridia_UCG-014
OTU1767	OY973218	Bacteria	Firmicutes	Bacilli	Lactobacillales	Lactobacillaceae	Lactobacillus
OTU1768	OY973219	Bacteria	Firmicutes	Clostridia	Oscillospirales	Oscillospiraceae	Oscillibacter
OTU1769	OY973220	Bacteria	Firmicutes	Clostridia	Peptostreptococcales-Tissierellales	Anaerovoracaceae
OTU1770	OY973221	Bacteria	Firmicutes	Bacilli	Erysipelotrichales	Erysipelatoclostridiaceae	Erysipelatoclostridium
OTU1771	OY973222	Bacteria	Firmicutes	Clostridia	Oscillospirales	Ruminococcaceae	Paludicola
OTU1772	OY973223	Bacteria	Firmicutes	Clostridia	Oscillospirales	Eubacterium_coprostanoligenes_group	Eubacterium_coprostanoligenes_group
OTU1773	OY973224	Bacteria	Myxococcota	Polyangia	Polyangiales	Polyangiaceae	Pajaroellobacter
OTU1774	OY973225	Bacteria	Firmicutes	Clostridia	Lachnospirales	Lachnospiraceae	Roseburia
OTU1775	OY973226	Bacteria	Proteobacteria	Gammaproteobacteria	Diplorickettsiales	Diplorickettsiaceae
OTU1776	OY973227	Bacteria	Firmicutes	Bacilli	Erysipelotrichales	Erysipelotrichaceae	Allobaculum
OTU1777	OY973228	Bacteria	Firmicutes	Bacilli
OTU1778	OY973229	Bacteria	Firmicutes	Clostridia	Peptostreptococcales-Tissierellales	Anaerovoracaceae
OTU1779	OY973230	Bacteria	Firmicutes	Bacilli	Lactobacillales	Lactobacillaceae	Lactobacillus
OTU1780	OY973231	Bacteria	Firmicutes	Clostridia	Christensenellales	Christensenellaceae	Christensenellaceae_R-7_group
OTU1781	OY973232	Bacteria	Firmicutes	Clostridia	Peptostreptococcales-Tissierellales	Anaerovoracaceae
OTU1782	OY973233	Bacteria	Firmicutes	Clostridia	Clostridia_vadinBB60_group	Clostridia_vadinBB60_group	Clostridia_vadinBB60_group
OTU1783	OY973234	Bacteria	Firmicutes	Clostridia	Lachnospirales	Lachnospiraceae
OTU1784	OY973235	Bacteria	Firmicutes	Bacilli	Bacillales	Bacillaceae	Bacillus
OTU1785	OY973236	Bacteria	Firmicutes	Bacilli	Paenibacillales	Paenibacillaceae	Paenibacillus
OTU1786	OY973237	Bacteria	Gemmatimonadota	Gemmatimonadetes	Gemmatimonadales	Gemmatimonadaceae	Gemmatimonas
OTU1787	OY973238	Bacteria	Gemmatimonadota	Gemmatimonadetes	Gemmatimonadales	Gemmatimonadaceae
OTU1788	OY973239	Bacteria	Myxococcota	Polyangia	Polyangiales	Polyangiaceae	Pajaroellobacter
OTU1789	OY973240	Bacteria	Myxococcota	Polyangia
OTU1790	OY973241	Bacteria	Campilobacterota	Campylobacteria	Campylobacterales	Campylobacteraceae	Campylobacter
OTU1791	OY973242	Bacteria	Patescibacteria	Saccharimonadia	Saccharimonadales
OTU1792	OY973243	Bacteria	Patescibacteria	Saccharimonadia	Saccharimonadales	Saccharimonadaceae	Candidatus_Saccharimonas
OTU1793	OY973244	Bacteria	Patescibacteria
OTU1794	OY973245	Bacteria	Patescibacteria	Saccharimonadia	Saccharimonadales
OTU1795	OY973246	Bacteria	Planctomycetota	Planctomycetes	Gemmatales	Gemmataceae
OTU1796	OY973247	Bacteria	Planctomycetota	Phycisphaerae	Tepidisphaerales
OTU1797	OY973248	Bacteria	Planctomycetota	Phycisphaerae	Tepidisphaerales
OTU1798	OY973249	Bacteria	Proteobacteria	Alphaproteobacteria	Rhizobiales	Hyphomicrobiaceae	Pedomicrobium
OTU1799	OY973250	Bacteria	Actinobacteriota	Coriobacteriia	Coriobacteriales	Eggerthellaceae
OTU1800	OY973251	Bacteria	Proteobacteria	Gammaproteobacteria	Oceanospirillales	Endozoicomonadaceae	Endozoicomonas
OTU1801	OY973252	Bacteria	Proteobacteria	Gammaproteobacteria	Diplorickettsiales	Diplorickettsiaceae
OTU1802	OY973253	Bacteria	Proteobacteria	Gammaproteobacteria	Diplorickettsiales	Diplorickettsiaceae
OTU1803	OY973254	Bacteria	Proteobacteria	Alphaproteobacteria	Rhodobacterales	Rhodobacteraceae	Planktotalea
OTU1804	OY973255	Bacteria	Proteobacteria	Gammaproteobacteria	Oceanospirillales	Endozoicomonadaceae	Endozoicomonas
OTU1805	OY973256	Bacteria	Proteobacteria	Alphaproteobacteria
OTU1806	OY973257	Bacteria	Proteobacteria	Gammaproteobacteria	Gammaproteobacteria_Incertae_Sedis	Unknown_Family	Acidibacter
OTU1807	OY973258	Bacteria	Proteobacteria	Alphaproteobacteria	Acetobacterales	Acetobacteraceae	Gluconobacter
OTU1808	OY973259	Bacteria	Firmicutes	Clostridia	Clostridia_UCG-014
OTU1809	OY973260	Bacteria	Proteobacteria	Gammaproteobacteria	Pseudomonadales	Moraxellaceae	Acinetobacter
OTU1810	OY973261	Bacteria	Proteobacteria	Gammaproteobacteria	Vibrionales	Vibrionaceae	Vibrio
OTU1811	OY973262	Bacteria	Proteobacteria	Gammaproteobacteria	Diplorickettsiales	Diplorickettsiaceae
OTU1812	OY973263	Bacteria	Proteobacteria	Gammaproteobacteria	Xanthomonadales	Rhodanobacteraceae	Rhodanobacter
OTU1813	OY973264	Bacteria	Proteobacteria	Alphaproteobacteria	Rhizobiales	Rhizobiaceae	Pseudaminobacter
OTU1814	OY973265	Bacteria	Proteobacteria	Gammaproteobacteria	Xanthomonadales	Xanthomonadaceae
OTU1815	OY973266	Bacteria	Proteobacteria	Alphaproteobacteria	Rhizobiales
OTU1816	OY973267	Bacteria	Proteobacteria	Gammaproteobacteria	Alteromonadales	Pseudoalteromonadaceae	Pseudoalteromonas
OTU1817	OY973268	Bacteria	Proteobacteria	Gammaproteobacteria	Diplorickettsiales	Diplorickettsiaceae
OTU1818	OY973269	Bacteria	Proteobacteria	Alphaproteobacteria	Elsterales
OTU1819	OY973270	Bacteria	Proteobacteria	Alphaproteobacteria	Rhodobacterales	Rhodobacteraceae	Rhodobacter
OTU1820	OY973271	Bacteria	Proteobacteria	Alphaproteobacteria	Rhodobacterales	Rhodobacteraceae	Paracoccus
OTU1821	OY973272	Bacteria	Actinobacteriota	Thermoleophilia	Solirubrobacterales	Solirubrobacteraceae	Conexibacter
OTU1822	OY973273	Bacteria	Proteobacteria	Gammaproteobacteria	Diplorickettsiales	Diplorickettsiaceae
OTU1823	OY973274	Bacteria	Proteobacteria	Alphaproteobacteria	Rickettsiales
OTU1824	OY973275	Bacteria	Proteobacteria	Gammaproteobacteria	Burkholderiales	Oxalobacteraceae	Massilia
OTU1825	OY973276	Bacteria	Proteobacteria	Gammaproteobacteria	Burkholderiales	Burkholderiaceae	Mycoavidus
OTU1826	OY973277	Bacteria	Proteobacteria	Alphaproteobacteria	Rhodospirillales	Rhodospirillaceae
OTU1827	OY973278	Bacteria	Proteobacteria	Gammaproteobacteria	Burkholderiales	Neisseriaceae	Neisseria
OTU1828	OY973279	Bacteria	Proteobacteria	Gammaproteobacteria	Gammaproteobacteria_Incertae_Sedis	Unknown_Family	Candidatus_Ovatusbacter
OTU1829	OY973280	Bacteria	Proteobacteria	Gammaproteobacteria	Legionellales	Legionellaceae	Legionella
OTU1830	OY973281	Bacteria	Proteobacteria	Alphaproteobacteria	Elsterales
OTU1831	OY973282	Bacteria	Planctomycetota	Phycisphaerae	Tepidisphaerales
OTU1832	OY973283	Bacteria	Actinobacteriota	Actinobacteria	Streptosporangiales	Thermomonosporaceae	Actinomadura
OTU1833	OY973284	Bacteria	Proteobacteria	Gammaproteobacteria	Legionellales	Legionellaceae	Legionella
OTU1834	OY973285	Bacteria	Actinobacteriota	Actinobacteria	Frankiales	Acidothermaceae	Acidothermus
OTU1835	OY973286	Bacteria	Planctomycetota	Planctomycetes	Isosphaerales	Isosphaeraceae
OTU1836	OY973287	Bacteria	Proteobacteria	Alphaproteobacteria	Rickettsiales
OTU1837	OY973288	Bacteria	Proteobacteria	Gammaproteobacteria	Burkholderiales	Comamonadaceae	Pelomonas
OTU1838	OY973289	Bacteria	Bdellovibrionota	Bdellovibrionia	Bdellovibrionales	Bdellovibrionaceae	Bdellovibrio
OTU1839	OY973290	Bacteria	Proteobacteria	Gammaproteobacteria	Diplorickettsiales	Diplorickettsiaceae	Aquicella
OTU1840	OY973291	Bacteria	Proteobacteria	Alphaproteobacteria	Rickettsiales
OTU1841	OY973292	Bacteria	Proteobacteria	Gammaproteobacteria	Diplorickettsiales	Diplorickettsiaceae	Aquicella
OTU1842	OY973293	Bacteria	Verrucomicrobiota	Verrucomicrobiae	Verrucomicrobiales	Verrucomicrobiaceae	Prosthecobacter
OTU1843	OY973294	Bacteria	Verrucomicrobiota	Verrucomicrobiae	Verrucomicrobiales	Verrucomicrobiaceae
OTU1844	OY973295	Bacteria	Verrucomicrobiota	Verrucomicrobiae	Methylacidiphilales	Methylacidiphilaceae
OTU1845	OY973296	Bacteria	Verrucomicrobiota	Verrucomicrobiae	Methylacidiphilales	Methylacidiphilaceae
OTU1846	OY973297	Bacteria
OTU1847	OY973298	Bacteria
OTU1848	OY973299	Bacteria	Acidobacteriota	Acidobacteriae	Bryobacterales	Bryobacteraceae	Bryobacter
OTU1849	OY973300	Bacteria	Acidobacteriota	Acidobacteriae	Bryobacterales	Bryobacteraceae	Bryobacter
OTU1850	OY973301	Bacteria	Actinobacteriota	Acidimicrobiia
OTU1851	OY973302	Bacteria	Actinobacteriota	Actinobacteria	Corynebacteriales	Corynebacteriaceae	Corynebacterium
OTU1852	OY973303	Bacteria	Actinobacteriota	Actinobacteria	Kineosporiales	Kineosporiaceae	Kineosporia
OTU1853	OY973304	Bacteria	Actinobacteriota	Thermoleophilia	Gaiellales
OTU1854	OY973305	Bacteria	Actinobacteriota	Acidimicrobiia
OTU1855	OY973306	Bacteria	Actinobacteriota	Acidimicrobiia
OTU1856	OY973307	Bacteria	Actinobacteriota	Actinobacteria	Corynebacteriales	Mycobacteriaceae	Mycobacterium
OTU1857	OY973308	Bacteria	Bacteroidota	Bacteroidia	Bacteroidales	Tannerellaceae	Parabacteroides
OTU1858	OY973309	Bacteria	Bacteroidota	Bacteroidia	Bacteroidales	Muribaculaceae	Muribaculaceae
OTU1859	OY973310	Bacteria	Bacteroidota	Bacteroidia	Cytophagales	Cytophagaceae	Cytophaga
OTU1860	OY973311	Bacteria	Bacteroidota	Kapabacteria	Kapabacteriales	Kapabacteriales	Kapabacteriales
OTU1861	OY973312	Bacteria	Bacteroidota	Bacteroidia	Bacteroidales	Muribaculaceae	Muribaculaceae
OTU1862	OY973313	Bacteria	Bacteroidota	Bacteroidia	Flavobacteriales	Flavobacteriaceae	Flavobacterium
OTU1863	OY973314	Bacteria	Bacteroidota	Bacteroidia	Bacteroidales	Barnesiellaceae	Coprobacter
OTU1864	OY973315	Bacteria	Bacteroidota	Bacteroidia	Cytophagales	Spirosomaceae	Dyadobacter
OTU1865	OY973316	Bacteria	Bacteroidota	Bacteroidia	Bacteroidales	Marinifilaceae	Odoribacter
OTU1866	OY973317	Bacteria	Bacteroidota	Bacteroidia	Cytophagales	Microscillaceae	Chryseolinea
OTU1867	OY973318	Bacteria	Bacteroidota	Bacteroidia	Sphingobacteriales
OTU1868	OY973319	Bacteria	Bacteroidota	Bacteroidia	Bacteroidales	Muribaculaceae	Muribaculaceae
OTU1869	OY973320	Bacteria	Bacteroidota	Bacteroidia	Flavobacteriales	Flavobacteriaceae	Capnocytophaga
OTU1870	OY973321	Bacteria	Bacteroidota	Bacteroidia	Bacteroidales	Muribaculaceae	Muribaculaceae
OTU1871	OY973322	Bacteria	Bacteroidota	Bacteroidia	Chitinophagales
OTU1872	OY973323	Bacteria	Bacteroidota	Bacteroidia	Chitinophagales	Chitinophagaceae
OTU1873	OY973324	Bacteria	Bacteroidota	Bacteroidia	Flavobacteriales	Flavobacteriaceae	Capnocytophaga
OTU1874	OY973325	Bacteria	Bdellovibrionota	Oligoflexia	Oligoflexales
OTU1875	OY973326	Bacteria	Bdellovibrionota	Oligoflexia
OTU1876	OY973327	Bacteria	Bdellovibrionota	Oligoflexia
OTU1877	OY973328	Bacteria	Bdellovibrionota	Bdellovibrionia	Bdellovibrionales	Bdellovibrionaceae	Bdellovibrio
OTU1878	OY973329	Bacteria	Dependentiae	Babeliae	Babeliales	Vermiphilaceae	Vermiphilaceae
OTU1879	OY973330	Bacteria	Dependentiae	Babeliae	Babeliales	Vermiphilaceae	Vermiphilaceae
OTU1880	OY973331	Bacteria	Dependentiae	Babeliae	Babeliales	Vermiphilaceae	Vermiphilaceae
OTU1881	OY973332	Bacteria	Dependentiae	Babeliae	Babeliales
OTU1882	OY973333	Bacteria	Dependentiae	Babeliae	Babeliales	Vermiphilaceae	Vermiphilaceae
OTU1883	OY973334	Bacteria	Dependentiae	Babeliae	Babeliales	Vermiphilaceae	Vermiphilaceae
OTU1884	OY973335	Bacteria	Proteobacteria	Gammaproteobacteria	Burkholderiales	Oxalobacteraceae	Duganella
OTU1885	OY973336	Bacteria	Firmicutes	Clostridia	Oscillospirales	Eubacterium_coprostanoligenes_group	Eubacterium_coprostanoligenes_group
OTU1886	OY973337	Bacteria	Firmicutes	Clostridia	Oscillospirales	Oscillospiraceae
OTU1887	OY973338	Bacteria	Firmicutes	Clostridia	Lachnospirales	Lachnospiraceae
OTU1888	OY973339	Bacteria	Firmicutes	Clostridia	Lachnospirales	Lachnospiraceae	Lachnospiraceae_UCG-001
OTU1889	OY973340	Bacteria	Firmicutes	Bacilli	Erysipelotrichales	Erysipelatoclostridiaceae
OTU1890	OY973341	Bacteria	Firmicutes	Clostridia	Christensenellales	Christensenellaceae	Christensenellaceae_R-7_group
OTU1891	OY973342	Bacteria	Firmicutes	Clostridia
OTU1892	OY973343	Bacteria	Firmicutes	Clostridia	Lachnospirales	Lachnospiraceae
OTU1893	OY973344	Bacteria	Firmicutes	Clostridia	Oscillospirales	Ruminococcaceae	Incertae_Sedis
OTU1894	OY973345	Bacteria	Firmicutes	Clostridia	Peptococcales	Peptococcaceae
OTU1895	OY973346	Bacteria	Proteobacteria	Alphaproteobacteria	Elsterales
OTU1896	OY973347	Bacteria	Firmicutes	Bacilli	Paenibacillales	Paenibacillaceae	Paenibacillus
OTU1897	OY973348	Bacteria	Firmicutes	Clostridia	Oscillospirales
OTU1898	OY973349	Bacteria	Firmicutes	Bacilli	Staphylococcales	Staphylococcaceae	Jeotgalicoccus
OTU1899	OY973350	Bacteria	Firmicutes	Clostridia	Lachnospirales	Lachnospiraceae
OTU1900	OY973351	Bacteria	Firmicutes	Clostridia	Clostridiales	Clostridiaceae	Clostridium_sensu_stricto_1
OTU1901	OY973352	Bacteria	Firmicutes	Clostridia	Oscillospirales	Butyricicoccaceae
OTU1902	OY973353	Bacteria	Firmicutes	Clostridia	Oscillospirales	Oscillospiraceae
OTU1903	OY973354	Bacteria	Firmicutes	Clostridia	Oscillospirales	Butyricicoccaceae
OTU1904	OY973355	Bacteria	Firmicutes	Clostridia	Christensenellales	Christensenellaceae	Christensenellaceae_R-7_group
OTU1905	OY973356	Bacteria	Firmicutes	Clostridia	Lachnospirales	Lachnospiraceae	Johnsonella
OTU1906	OY973357	Bacteria	Firmicutes	Bacilli	Erysipelotrichales	Erysipelotrichaceae
OTU1907	OY973358	Bacteria	Firmicutes	Clostridia	Lachnospirales	Lachnospiraceae
OTU1908	OY973359	Bacteria	Firmicutes	Bacilli	Paenibacillales	Paenibacillaceae	Paenibacillus
OTU1909	OY973360	Bacteria	Firmicutes	Clostridia	Lachnospirales	Defluviitaleaceae	Defluviitaleaceae_UCG-011
OTU1910	OY973361	Bacteria	Firmicutes	Clostridia	Oscillospirales	Oscillospiraceae
OTU1911	OY973362	Bacteria	Firmicutes	Bacilli	Bacillales	Planococcaceae	Sporosarcina
OTU1912	OY973363	Bacteria	Gemmatimonadota	Gemmatimonadetes	Gemmatimonadales	Gemmatimonadaceae	Gemmatimonas
OTU1913	OY973364	Bacteria	Myxococcota	Myxococcia	Myxococcales	Myxococcaceae
OTU1914	OY973365	Bacteria	Actinobacteriota	Actinobacteria	Frankiales	Acidothermaceae	Acidothermus
OTU1915	OY973366	Bacteria	Patescibacteria	Saccharimonadia	Saccharimonadales	Saccharimonadales	Saccharimonadales
OTU1916	OY973367	Bacteria	Patescibacteria	Saccharimonadia	Saccharimonadales
OTU1917	OY973368	Bacteria	Patescibacteria	Saccharimonadia	Saccharimonadales
OTU1918	OY973369	Bacteria	Patescibacteria	Saccharimonadia	Saccharimonadales
OTU1919	OY973370	Bacteria	Planctomycetota	Planctomycetes	Gemmatales	Gemmataceae	Gemmata
OTU1920	OY973371	Bacteria	Planctomycetota	Planctomycetes	Pirellulales	Pirellulaceae
OTU1921	OY973372	Bacteria	Planctomycetota	Planctomycetes	Gemmatales	Gemmataceae
OTU1922	OY973373	Bacteria	Planctomycetota	Planctomycetes	Pirellulales	Pirellulaceae
OTU1923	OY973374	Bacteria	Planctomycetota	Planctomycetes	Gemmatales	Gemmataceae
OTU1924	OY973375	Bacteria	Planctomycetota	Phycisphaerae	Tepidisphaerales
OTU1925	OY973376	Bacteria	Verrucomicrobiota	Verrucomicrobiae	Chthoniobacterales	Chthoniobacteraceae	Chthoniobacter
OTU1926	OY973377	Bacteria	Proteobacteria	Gammaproteobacteria	Burkholderiales	Nitrosomonadaceae	MND1
OTU1927	OY973378	Bacteria	Proteobacteria	Gammaproteobacteria
OTU1928	OY973379	Bacteria	Proteobacteria	Gammaproteobacteria	Xanthomonadales	Xanthomonadaceae	Luteimonas
OTU1929	OY973380	Bacteria	Proteobacteria	Alphaproteobacteria	Rickettsiales
OTU1930	OY973381	Bacteria	Proteobacteria	Alphaproteobacteria	Rickettsiales
OTU1931	OY973382	Bacteria	Proteobacteria	Alphaproteobacteria	Rickettsiales	Rickettsiaceae
OTU1932	OY973383	Bacteria	Proteobacteria	Gammaproteobacteria	Burkholderiales
OTU1933	OY973384	Bacteria	Proteobacteria	Gammaproteobacteria	Burkholderiales	Nitrosomonadaceae
OTU1934	OY973385	Bacteria	Proteobacteria	Gammaproteobacteria	Burkholderiales	Nitrosomonadaceae
OTU1935	OY973386	Bacteria	Proteobacteria	Gammaproteobacteria	Burkholderiales	Oxalobacteraceae
OTU1936	OY973387	Bacteria	Proteobacteria	Gammaproteobacteria	Burkholderiales	Alcaligenaceae	Pusillimonas
OTU1937	OY973388	Bacteria	Proteobacteria	Alphaproteobacteria	Paracaedibacterales	Paracaedibacteraceae	Candidatus_Paracaedibacter
OTU1938	OY973389	Bacteria	Proteobacteria	Gammaproteobacteria
OTU1939	OY973390	Bacteria	Proteobacteria	Gammaproteobacteria	Legionellales	Legionellaceae	Legionella
OTU1940	OY973391	Bacteria	Proteobacteria	Alphaproteobacteria	Rickettsiales
OTU1941	OY973392	Bacteria	Proteobacteria	Gammaproteobacteria
OTU1942	OY973393	Bacteria	Proteobacteria	Gammaproteobacteria	Diplorickettsiales	Diplorickettsiaceae	Aquicella
OTU1943	OY973394	Bacteria	Proteobacteria	Gammaproteobacteria	Diplorickettsiales	Diplorickettsiaceae	Aquicella
OTU1944	OY973395	Bacteria	Proteobacteria	Gammaproteobacteria	Salinisphaerales	Solimonadaceae	Alkanibacter
OTU1945	OY973396	Bacteria	Proteobacteria	Alphaproteobacteria	Rickettsiales
OTU1946	OY973397	Bacteria	Proteobacteria	Alphaproteobacteria	Rickettsiales
OTU1947	OY973398	Bacteria	Proteobacteria	Alphaproteobacteria	Rickettsiales
OTU1948	OY973399	Bacteria	Proteobacteria	Gammaproteobacteria	Diplorickettsiales	Diplorickettsiaceae	Aquicella
OTU1949	OY973400	Bacteria	Proteobacteria	Alphaproteobacteria
OTU1950	OY973401	Bacteria	Proteobacteria	Alphaproteobacteria	Caulobacterales	Caulobacteraceae
OTU1951	OY973402	Bacteria	Proteobacteria	Gammaproteobacteria	Diplorickettsiales	Diplorickettsiaceae	Aquicella
OTU1952	OY973403	Bacteria	Proteobacteria	Alphaproteobacteria	Rickettsiales	Rickettsiaceae
OTU1953	OY973404	Bacteria	Proteobacteria	Gammaproteobacteria	Diplorickettsiales	Diplorickettsiaceae
OTU1954	OY973405	Bacteria	Proteobacteria	Gammaproteobacteria	Legionellales	Legionellaceae	Legionella
OTU1955	OY973406	Bacteria	Proteobacteria	Gammaproteobacteria	Diplorickettsiales	Diplorickettsiaceae
OTU1956	OY973407	Bacteria	Proteobacteria	Gammaproteobacteria	Salinisphaerales	Solimonadaceae	Nevskia
OTU1957	OY973408	Bacteria	Proteobacteria	Gammaproteobacteria	Gammaproteobacteria_Incertae_Sedis	Unknown_Family	Acidibacter
OTU1958	OY973409	Bacteria	Proteobacteria	Gammaproteobacteria	Legionellales	Legionellaceae	Legionella
OTU1959	OY973410	Bacteria	Verrucomicrobiota	Verrucomicrobiae	Methylacidiphilales	Methylacidiphilaceae
OTU1960	OY973411	Bacteria	Verrucomicrobiota	Verrucomicrobiae	Methylacidiphilales	Methylacidiphilaceae
OTU1961	OY973412	Bacteria	Verrucomicrobiota	Verrucomicrobiae	Verrucomicrobiales	Verrucomicrobiaceae	Roseimicrobium
OTU1962	OY973413	Bacteria	Proteobacteria	Alphaproteobacteria
OTU1963	OY973414	Bacteria	Proteobacteria	Gammaproteobacteria	Diplorickettsiales	Diplorickettsiaceae	Aquicella
OTU1964	OY973415	Bacteria	Acidobacteriota	Acidobacteriae	Acidobacteriales	Acidobacteriaceae_(Subgroup_1)
OTU1965	OY973416	Bacteria	Acidobacteriota	Acidobacteriae	Bryobacterales	Bryobacteraceae	Bryobacter
OTU1966	OY973417	Bacteria	Acidobacteriota	Acidobacteriae	Acidobacteriales	Acidobacteriaceae_(Subgroup_1)	Acidipila
OTU1967	OY973418	Bacteria	Acidobacteriota	Vicinamibacteria	Vicinamibacterales
OTU1968	OY973419	Bacteria	Acidobacteriota	Acidobacteriae	Acidobacteriales	Acidobacteriaceae_(Subgroup_1)
OTU1969	OY973420	Bacteria	Actinobacteriota	Actinobacteria	Propionibacteriales	Nocardioidaceae	Nocardioides
OTU1970	OY973421	Bacteria	Actinobacteriota	Actinobacteria	Propionibacteriales	Nocardioidaceae	Kribbella
OTU1971	OY973422	Bacteria	Actinobacteriota	Actinobacteria	Micrococcales	Intrasporangiaceae	Phycicoccus
OTU1972	OY973423	Bacteria	Actinobacteriota	Thermoleophilia	Solirubrobacterales	Solirubrobacteraceae	Patulibacter
OTU1973	OY973424	Bacteria	Actinobacteriota	Coriobacteriia	Coriobacteriales	Eggerthellaceae	Eggerthella
OTU1974	OY973425	Bacteria	Actinobacteriota	Actinobacteria	Corynebacteriales	Corynebacteriaceae	Corynebacterium
OTU1975	OY973426	Bacteria	Actinobacteriota	Actinobacteria	Pseudonocardiales	Pseudonocardiaceae	Amycolatopsis
OTU1976	OY973427	Bacteria	Actinobacteriota	Actinobacteria
OTU1977	OY973428	Bacteria	Actinobacteriota	Thermoleophilia
OTU1978	OY973429	Bacteria	Armatimonadota	Armatimonadia	Armatimonadales	Armatimonadales	Armatimonadales
OTU1979	OY973430	Bacteria	Armatimonadota	Armatimonadia	Armatimonadales	Armatimonadales	Armatimonadales
OTU1980	OY973431	Bacteria	Bacteroidota	Bacteroidia	Bacteroidales	Prevotellaceae
OTU1981	OY973432	Bacteria	Bacteroidota	Bacteroidia	Bacteroidales	Muribaculaceae	Muribaculaceae
OTU1982	OY973433	Bacteria	Bacteroidota	Bacteroidia	Bacteroidales	Bacteroidaceae	Bacteroides
OTU1983	OY973434	Bacteria	Bacteroidota	Bacteroidia	Bacteroidales	Muribaculaceae	Muribaculaceae
OTU1984	OY973435	Bacteria	Bacteroidota	Bacteroidia	Bacteroidales	Marinifilaceae	Butyricimonas
OTU1985	OY973436	Bacteria	Actinobacteriota	Acidimicrobiia
OTU1986	OY973437	Bacteria	Bacteroidota	Bacteroidia	Bacteroidales	Muribaculaceae	Muribaculaceae
OTU1987	OY973438	Bacteria	Bacteroidota	Bacteroidia	Bacteroidales	Muribaculaceae	Muribaculaceae
OTU1988	OY973439	Bacteria	Bacteroidota	Bacteroidia	Bacteroidales	Bacteroidaceae	Bacteroides
OTU1989	OY973440	Bacteria	Bacteroidota	Bacteroidia	Bacteroidales	Marinifilaceae	Butyricimonas
OTU1990	OY973441	Bacteria	Bacteroidota	Bacteroidia	Chitinophagales	Chitinophagaceae	Edaphobaculum
OTU1991	OY973442	Bacteria	Bacteroidota	Bacteroidia	Chitinophagales	Chitinophagaceae	Puia
OTU1992	OY973443	Bacteria	Bacteroidota	Bacteroidia	Chitinophagales	Chitinophagaceae	Heliimonas
OTU1993	OY973444	Bacteria	Bacteroidota	Bacteroidia	Bacteroidales	Rikenellaceae	Alistipes
OTU1994	OY973445	Bacteria	Bacteroidota	Bacteroidia	Bacteroidales	Prevotellaceae	Prevotella
OTU1995	OY973446	Bacteria	Bdellovibrionota	Bdellovibrionia	Bdellovibrionales	Bdellovibrionaceae	Bdellovibrio
OTU1996	OY973447	Bacteria	Bdellovibrionota	Oligoflexia
OTU1997	OY973448	Bacteria	Bdellovibrionota	Bdellovibrionia	Bdellovibrionales	Bdellovibrionaceae	Bdellovibrio
OTU1998	OY973449	Bacteria	Bdellovibrionota	Oligoflexia
[truncated: 147 more rows]
